# Supplementary material for: The Economic and Epidemiological Impact of Focusing Voluntary Medical Male Circumcision for HIV Prevention on Specific Age Groups and Regions in Tanzania
Source: PLoS One. 2016 Jul 13;11(7):e0153363. doi: 10.1371/journal.pone.0153363 (PMC4943708; doi:10.1371/journal.pone.0153363)
Supplement: S2 Appendix — (XLSX) [file pone.0153363.s002.xlsx]

## Sheet: Spectrum Outputs, DMPPT Inputs
		Population (11 regions)					HIV age distribution					New infections					Deaths (11 regions)					Births (11 regions)
		Male	Female	Total			Male	Female	Total			Male	Female	Total			Male	Female	Total
	2013					2013					2013					2013					2013	354590
	0-4	1.55115e+06	1.52561e+06	3.07676e+06		0-4	14082	13794	27876		0-4	2395	2336	4731		0-4	35881.3	30218.5	66099.8		2014	359822
	5-9	1.354e+06	1.33882e+06	2.69283e+06		5-9	19093	18770	37863		5-9	0	0	0		5-9	5944.9	5114.16	11059.1		2015	365116
	10-14	1.17979e+06	1.16928e+06	2.34907e+06		10-14	16496	16251	32747		10-14	0	0	0		10-14	3465.17	3203.71	6669.28		2016	370580
	15-19	974080	971751	1.94583e+06		15-19	14531	25952	40483		15-19	2019	5141	7161		15-19	3819.71	2831.85	6651.96		2017	376089
	20-24	806968	813248	1.62022e+06		20-24	26172	51584	77757		20-24	2642	3639	6280		20-24	3745.98	2656.59	6402.58		2018	381526
	25-29	684308	693910	1.37822e+06		25-29	39605	67146	106751		25-29	2644	2329	4974		25-29	4134.36	3252.05	7386.41		2019	386881
	30-34	578646	589165	1.16781e+06		30-34	46977	69018	115996		30-34	1484	1082	2566		30-34	4650.45	3571.94	8222.39		2020	392144
	35-39	462278	473046	935324		35-39	42405	56804	99209		35-39	824	439	1263		35-39	5454.2	3986.5	9440.7		2021	404771
	40-44	339386	354488	693875		40-44	28893	34929	63821		40-44	343	495	839		40-44	4758.82	3361.63	8120.46		2022	417657
	45-49	264011	287606	551617		45-49	17051	19527	36577		45-49	40	154	194		45-49	4044.11	2743.62	6787.73		2023	430742
	50-54	199750	228888	428638		50-54	8806	8999	17804		50-54	409	11	420		50-54	3266.96	2426.15	5693.1		2024	443944
	55-59	157178	185437	342614		55-59	4933	3632	8566		55-59	48	7	56		55-59	2864.08	2385.86	5249.94		2025	457274
	60-64	123769	149789	273558		60-64	2410	1381	3791		60-64	12	16	27		60-64	3055.85	2779.88	5835.72		2026	470727
	65-69	95168.8	118442	213611		65-69	1106	538	1644		65-69	10	13	22		65-69	3432.94	3423.28	6856.22		2027	484267
	70-74	64829.1	82348	147177		70-74	434	187	621		70-74	1	1	1		70-74	3613.43	3875.31	7488.74		2028	497857
	75-79	38581.8	51142.5	89724.3		75-79	121	69	189		75-79	0	0	0		75-79	3413.61	3914.79	7328.4		2029	511475
	80+	24464.9	36158.5	60623.4		80+	19	24	44		80+	0	0	0		80+	4509.44	6092.76	10602.2		2030	525126
	Total	8.89836e+06	9.06913e+06	1.79675e+07		Total	283134	388605	671739		Total	12871	15663	28535		Total	100056	85838.9	185895		2031	538803
	2014					2014					2014					2014					2032	552442
	0-4	1.5782e+06	1.55193e+06	3.13013e+06		0-4	11948	11702	23650		0-4	2269	2213	4482		0-4	35821.3	30182.6	66003.9		2033	565974
	5-9	1.38135e+06	1.3657e+06	2.74705e+06		5-9	18157	17848	36005		5-9	0	0	0		5-9	5878.04	5040.16	10918.2		2034	579356
	10-14	1.2141e+06	1.20285e+06	2.41695e+06		10-14	16479	16232	32710		10-14	0	0	0		10-14	3444.57	3176.69	6621.25		2035	592568
	15-19	1.00863e+06	1.00534e+06	2.01397e+06		15-19	14404	24954	39359		15-19	1806	4606	6413		15-19	3869.55	2891.08	6760.63		2036	605754
	20-24	832066	838128	1.67019e+06		20-24	25310	49635	74945		20-24	2355	3254	5609		20-24	3813.55	2673.15	6487.11		2037	619058
	25-29	701586	711710	1.4133e+06		25-29	37783	64784	102567		25-29	2370	2095	4465		25-29	4143.47	3241.54	7385.01		2038	632524
	30-34	594933	606444	1.20138e+06		30-34	45240	68117	113357		30-34	1341	983	2324		30-34	4650.63	3575.89	8226.52		2039	646180
	35-39	481284	493230	974514		35-39	41813	57965	99778		35-39	752	404	1156		35-39	5469.17	4012.95	9482.53		2040	660009
	40-44	356953	372401	729355		40-44	29597	37821	67417		40-44	316	452	768		40-44	4837.14	3457.86	8295		2041	674215
	45-49	272808	295683	568491		45-49	17865	21277	39142		45-49	36	134	170		45-49	4087.88	2800.04	6887.92		2042	689015
	50-54	206320	235725	442046		50-54	9366	10059	19425		50-54	365	10	375		50-54	3326.14	2487.05	5813.18		2043	704454
	55-59	162165	191540	353704		55-59	5331	4284	9615		55-59	43	7	50		55-59	2920.89	2445.15	5366.05		2044	720564
	60-64	126214	152594	278808		60-64	2510	1597	4107		60-64	11	14	24		60-64	3083.63	2805.28	5888.92		2045	737311
	65-69	97777.6	122103	219881		65-69	1220	634	1855		65-69	9	11	20		65-69	3497.74	3501.77	6999.51		2046	754671
	70-74	66797.4	85075.3	151872		70-74	474	214	687		70-74	1	1	1		70-74	3691.9	3971.46	7663.36		2047	772636
	75-79	39946.7	52962	92908.6		75-79	144	76	220		75-79	0	0	0		75-79	3509.42	4027.05	7536.88		2048	791235
	80+	25583.1	37742.8	63325.9		80+	24	28	52		80+	0	0	0		80+	4696.15	6338.87	11035.4		2049	810516
	Total	9.14671e+06	9.32116e+06	1.84679e+07		Total	277665	387227	664892		Total	11673	14184	25857		Total	100742	86629	187371		2050	830523
	2015					2015					2015					2015
	0-4	1.60462e+06	1.5779e+06	3.18251e+06		0-4	10551	10333	20884		0-4	2188	2134	4323		0-4	35861.9	29995.6	65858
	5-9	1.4094e+06	1.39318e+06	2.80258e+06		5-9	16897	16608	33505		5-9	0	0	0		5-9	5839.29	4948.25	10787.5
	10-14	1.24609e+06	1.23431e+06	2.4804e+06		10-14	16140	15896	32036		10-14	0	0	0		10-14	3423.98	3131.12	6554.7
	15-19	1.04485e+06	1.04053e+06	2.08538e+06		15-19	14698	24143	38840		15-19	1672	4268	5940		15-19	3745.83	2760.13	6505.55
	20-24	859224	864965	1.72419e+06		20-24	24115	47626	71741		20-24	2172	3008	5180		20-24	3881.18	2670.7	6551.88
	25-29	720220	730897	1.45112e+06		25-29	36092	62488	98580		25-29	2191	1943	4134		25-29	3946.43	2924.48	6870.91
	30-34	611555	624022	1.23558e+06		30-34	43509	67127	110636		30-34	1249	919	2169		30-34	4228.01	3088.83	7316.83
	35-39	500393	513714	1.01411e+06		35-39	41167	58942	100110		35-39	707	384	1091		35-39	4746.03	3225.79	7971.82
	40-44	377902	393938	771840		40-44	30609	41166	71775		40-44	300	431	732		40-44	4266.27	2912.8	7179.07
	45-49	281211	303159	584370		45-49	18410	22946	41356		45-49	35	119	154		45-49	3551.67	2373.02	5924.69
	50-54	214185	243644	457830		50-54	10047	11273	21320		50-54	338	9	347		50-54	3098.09	2311.79	5409.48
	55-59	167385	197712	365097		55-59	5795	5041	10836		55-59	40	6	46		55-59	2836.26	2375.43	5211.69
	60-64	129216	156167	285383		60-64	2643	1867	4511		60-64	10	13	22		60-64	3048.55	2770.6	5818.74
	65-69	100193	125387	225580		65-69	1343	746	2089		65-69	8	11	18		65-69	3513	3527.1	7040.5
	70-74	68908.5	88027.6	156936		70-74	522	249	771		70-74	1	1	1		70-74	3753.89	4051.97	7805.86
	75-79	41339.9	54844.8	96184.7		75-79	170	84	254		75-79	0	0	0		75-79	3596.38	4129.31	7725.7
	80+	26736.8	39379.3	66116.2		80+	31	32	63		80+	0	0	0		80+	4886.62	6587.33	11474.3
	Total	9.40343e+06	9.58177e+06	1.89852e+07		Total	272738	386569	659307		Total	10911	13246	24156		Total	98223.4	83784.3	182008
	2016					2016					2016					2016
	0-4	1.63103e+06	1.60377e+06	3.2348e+06		0-4	9952	9746	19698		0-4	2135	2082	4216		0-4	35595.5	29759.8	65355.2
	5-9	1.43835e+06	1.42142e+06	2.85976e+06		5-9	15110	14852	29962		5-9	0	0	0		5-9	5734.57	4835.41	10570.4
	10-14	1.27548e+06	1.26339e+06	2.53887e+06		10-14	15635	15399	31034		10-14	0	0	0		10-14	3377.09	3078.98	6456.08
	15-19	1.08259e+06	1.07713e+06	2.15972e+06		15-19	14794	23584	38379		15-19	1545	3946	5491		15-19	3735.23	2732.94	6468.16
	20-24	888383	893730	1.78211e+06		20-24	23024	45220	68244		20-24	1999	2772	4771		20-24	3908.05	2649.55	6557.19
	25-29	740150	751417	1.49157e+06		25-29	34473	60079	94551		25-29	2016	1792	3808		25-29	3906.44	2760.73	6667.17
	30-34	628291	641765	1.27006e+06		30-34	41657	65774	107432		30-34	1159	855	2014		30-34	4100.21	2814.31	6914.52
	35-39	519020	533958	1.05298e+06		35-39	40269	59422	99690		35-39	662	362	1024		35-39	4604.98	2875.55	7480.53
	40-44	397311	413868	811180		40-44	30984	43733	74717		40-44	283	407	690		40-44	4188.03	2674.12	6862.15
	45-49	291153	312660	603813		45-49	19120	25037	44157		45-49	32	109	142		45-49	3451.22	2187.07	5638.29
	50-54	225269	254810	480080		50-54	11041	12898	23939		50-54	318	9	326		50-54	3114.84	2265.63	5380.47
	55-59	172714	203823	376537		55-59	6264	5860	12124		55-59	36	6	42		55-59	2850.57	2361.11	5211.67
	60-64	132839	160639	293478		60-64	2822	2202	5023		60-64	9	12	21		60-64	3078.58	2783.29	5861.88
	65-69	102378	128206	230583		65-69	1458	870	2328		65-69	7	10	17		65-69	3547.1	3557.17	7104.27
	70-74	71179.2	91249.2	162429		70-74	580	294	873		70-74	0	1	1		70-74	3836.75	4152.98	7989.73
	75-79	42748.1	56774.1	99522.2		75-79	196	95	291		75-79	0	0	0		75-79	3688.09	4239.6	7927.69
	80+	27929.6	41071.8	69001		80+	39	37	76		80+	0	0	0		80+	5081.55	6844.83	11926.4
	Total	9.66681e+06	9.84967e+06	1.95165e+07		Total	267418	385100	652518		Total	10202	12361	22563		Total	97798.8	82573.4	180373
	2017					2017					2017					2017
	0-4	1.65763e+06	1.62977e+06	3.28739e+06		0-4	9115	8924	18039		0-4	2072	2020	4092		0-4	35359	29521.5	64880.5
	5-9	1.46761e+06	1.44996e+06	2.91756e+06		5-9	13773	13538	27311		5-9	0	0	0		5-9	5639.28	4725.92	10365.2
	10-14	1.30225e+06	1.28991e+06	2.59216e+06		10-14	15038	14810	29848		10-14	0	0	0		10-14	3322.25	3017.66	6339.91
	15-19	1.12133e+06	1.11514e+06	2.23647e+06		15-19	14793	22933	37726		15-19	1472	3759	5231		15-19	3926.99	2829.91	6757.3
	20-24	919410	923918	1.84333e+06		20-24	21927	42789	64715		20-24	1895	2630	4525		20-24	3983.79	2675.6	6659.4
	25-29	761546	773345	1.53489e+06		25-29	32958	57579	90537		25-29	1907	1698	3606		25-29	4001.92	2805.34	6807.26
	30-34	644955	659453	1.30441e+06		30-34	39695	63980	103675		30-34	1107	817	1924		30-34	4230.36	2856.1	7086.87
	35-39	536789	553385	1.09017e+06		35-39	39058	59290	98349		35-39	636	351	987		35-39	4813.35	2973.34	7786.69
	40-44	417112	434591	851703		40-44	31114	45870	76984		40-44	275	396	671		40-44	4439.87	2806.14	7245.61
	45-49	303530	325028	628559		45-49	19799	27302	47101		45-49	30	105	135		45-49	3674.78	2279.96	5954.74
	50-54	235747	265141	500888		50-54	12019	14568	26588		50-54	307	8	315		50-54	3313.38	2355.71	5668.69
	55-59	178154	209903	388057		55-59	6698	6709	13407		55-59	34	5	40		55-59	2955.21	2418.96	5373.77
	60-64	136992	165874	302866		60-64	3054	2612	5666		60-64	8	11	20		60-64	3169.15	2850.46	6019.61
	65-69	104405	130666	235070		65-69	1559	1009	2567		65-69	7	9	16		65-69	3603.46	3598.23	7201.69
	70-74	73554.3	94675.5	168230		70-74	650	348	998		70-74	0	1	1		70-74	3942.3	4275.49	8217.78
	75-79	44163.4	58744.8	102908		75-79	223	107	330		75-79	0	0	0		75-79	3789.6	4358.48	8148.49
	80+	29156.1	42818.5	71975		80+	50	41	91		80+	0	0	0		80+	5286.34	7112.25	12398.6
	Total	9.93432e+06	1.01223e+07	2.00566e+07		Total	261523	382410	643933		Total	9752	11811	21563		Total	99450.6	83461.5	182912
	2018					2018					2018					2018
	0-4	1.68466e+06	1.65649e+06	3.34115e+06		0-4	8604	8424	17028		0-4	1995	1946	3941		0-4	35063.9	28930.9	63994.7
	5-9	1.49658e+06	1.47828e+06	2.97486e+06		5-9	12302	12092	24394		5-9	0	0	0		5-9	5539.09	4552.32	10091.4
	10-14	1.3295e+06	1.31688e+06	2.64639e+06		10-14	14378	14160	28538		10-14	0	0	0		10-14	3204.91	2868.87	6073.38
	15-19	1.15799e+06	1.15118e+06	2.30917e+06		15-19	14726	22283	37009		15-19	1415	3608	5023		15-19	3920.92	2777.4	6698.33
	20-24	952275	955931	1.90821e+06		20-24	21035	40522	61557		20-24	1811	2514	4325		20-24	4061.95	2695.21	6757.56
	25-29	785063	797155	1.58222e+06		25-29	31370	54913	86284		25-29	1817	1620	3437		25-29	3973.3	2781.43	6754.34
	30-34	661760	677128	1.33889e+06		30-34	37670	61705	99375		30-34	1062	786	1848		30-34	4102.65	2794.33	6896.97
	35-39	553983	571960	1.12594e+06		35-39	37610	58669	96279		35-39	615	341	956		35-39	4580.92	2879.35	7460.27
	40-44	437476	456077	893553		40-44	30987	47515	78503		40-44	268	389	658		40-44	4294.04	2791.51	7085.54
	45-49	318771	340460	659231		45-49	20447	29719	50166		45-49	28	101	129		45-49	3576.42	2278.58	5854.99
	50-54	245691	274632	520323		50-54	12937	16242	29179		50-54	298	7	305		50-54	3304.44	2374.88	5679.31
	55-59	184015	216232	400247		55-59	7126	7610	14736		55-59	33	5	38		55-59	2967.99	2438.54	5406.53
	60-64	141589	171665	313254		60-64	3349	3111	6460		60-64	8	11	19		60-64	3217.81	2900.3	6118.11
	65-69	106483	133086	239568		65-69	1648	1167	2815		65-69	6	9	15		65-69	3627.99	3613.89	7241.88
	70-74	75944.9	98141.1	174086		70-74	731	414	1145		70-74	0	1	1		70-74	4028.91	4381.47	8410.79
	75-79	45622.3	60809.6	106431		75-79	251	122	373		75-79	0	0	0		75-79	3882.24	4468.51	8350.75
	80+	30417.3	44629.1	75045.9		80+	62	47	109		80+	0	0	0		80+	5491.55	7378.07	12869.6
	Total	1.02078e+07	1.04007e+07	2.06086e+07		Total	255235	378715	633949		Total	9357	11338	20695		Total	98839	82905.5	181745
	2019					2019					2019					2019
	0-4	1.71197e+06	1.68368e+06	3.39565e+06		0-4	8105	7935	16040		0-4	1905	1858	3763		0-4	35108.8	28667	63775.8
	5-9	1.52453e+06	1.50579e+06	3.03033e+06		5-9	10808	10624	21432		5-9	0	0	0		5-9	5524.26	4466.88	9991.14
	10-14	1.35738e+06	1.34442e+06	2.7018e+06		10-14	13869	13659	27528		10-14	0	0	0		10-14	3179.8	2811.9	5991.7
	15-19	1.1925e+06	1.18512e+06	2.37762e+06		15-19	14451	21495	35946		15-19	1362	3472	4834		15-19	3918.44	2771.2	6689.64
	20-24	986749	989640	1.97639e+06		20-24	20323	38468	58792		20-24	1737	2413	4149		20-24	4155.38	2728.08	6883.46
	25-29	810105	822249	1.63235e+06		25-29	29908	52285	82193		25-29	1736	1550	3286		25-29	4034.09	2796.99	6831.08
	30-34	679502	695688	1.37519e+06		30-34	35654	59027	94681		30-34	1020	756	1776		30-34	4110.25	2776.03	6886.29
	35-39	571031	590251	1.16128e+06		35-39	35996	57645	93640		35-39	596	331	927		35-39	4600.26	2862.27	7462.53
	40-44	457255	477307	934561		40-44	30612	48648	79259		40-44	262	384	646		40-44	4370.57	2830.03	7200.6
	45-49	336687	358904	695590		45-49	21121	32302	53423		45-49	26	99	125		45-49	3685.53	2340.43	6025.95
	50-54	254871	283169	538039		50-54	13704	17842	31546		50-54	286	7	293		50-54	3374.84	2410.14	5784.98
	55-59	190598	223170	413769		55-59	7584	8586	16170		55-59	32	5	36		55-59	3039.57	2481.06	5520.63
	60-64	146399	177654	324054		60-64	3703	3702	7405		60-64	8	10	18		60-64	3303.11	2967.84	6270.96
	65-69	108820	135859	244679		65-69	1736	1355	3091		65-69	6	8	14		65-69	3682.71	3650.07	7332.77
	70-74	78204.8	101399	179604		70-74	820	491	1311		70-74	0	1	1		70-74	4127.98	4492.26	8620.25
	75-79	47148.6	63009.8	110158		75-79	280	141	422		75-79	0	0	0		75-79	3992.59	4596.23	8588.82
	80+	31701.3	46495	78196.8		80+	76	52	129		80+	0	0	0		80+	5709.62	7659.98	13369.6
	Total	1.04855e+07	1.06838e+07	2.11693e+07		Total	248752	374256	623008		Total	8976	10892	19868		Total	99918.6	83308	183227
	2020					2020					2020					2020
	0-4	1.73922e+06	1.71102e+06	3.45024e+06		0-4	7640	7479	15119		0-4	1809	1764	3574		0-4	34874.9	28128.4	63003.3
	5-9	1.55172e+06	1.53274e+06	3.08446e+06		5-9	9750	9584	19333		5-9	0	0	0		5-9	5481.16	4347.93	9829.09
	10-14	1.38606e+06	1.37265e+06	2.75871e+06		10-14	13091	12891	25983		10-14	0	0	0		10-14	3114.76	2711.77	5826.93
	15-19	1.22443e+06	1.21674e+06	2.44116e+06		15-19	13966	20526	34491		15-19	1314	3348	4661		15-19	4011.03	2779.07	6790.09
	20-24	1.02278e+06	1.02487e+06	2.04766e+06		20-24	20043	36724	56767		20-24	1670	2322	3991		20-24	4258.87	2755.69	7014.56
	25-29	837039	849097	1.68614e+06		25-29	28250	49638	77888		25-29	1664	1487	3150		25-29	4131.12	2839.11	6970.64
	30-34	698142	715128	1.41327e+06		30-34	33735	56172	89906		30-34	979	727	1706		30-34	4201.65	2801.63	7003.28
	35-39	587752	608190	1.19594e+06		35-39	34263	56200	90463		35-39	577	321	898		35-39	4716.68	2903.19	7619.86
	40-44	476263	497988	974251		40-44	30011	49279	79290		40-44	256	378	633		40-44	4533.31	2912.46	7445.77
	45-49	357135	380297	737431		45-49	21900	35115	57015		45-49	27	98	125		45-49	3919.55	2456.27	6375.81
	50-54	263107	290723	553830		50-54	14187	19265	33452		50-54	271	6	277		50-54	3496.8	2454.25	5950.65
	55-59	198127	230958	429085		55-59	8125	9656	17781		55-59	31	4	35		55-59	3150.23	2535.25	5685.48
	60-64	151287	183611	334898		60-64	4096	4373	8470		60-64	7	10	17		60-64	3399.68	3030.94	6430.22
	65-69	111571	139274	250845		65-69	1842	1587	3429		65-69	6	8	14		65-69	3751.9	3693.06	7444.96
	70-74	80268.9	104319	184588		70-74	912	578	1491		70-74	0	1	1		70-74	4213.33	4576.84	8790.17
	75-79	48763.8	65379.8	114144		75-79	314	166	481		75-79	0	0	0		75-79	4103.31	4723.93	8827.24
	80+	33012.3	48427.7	81439.6		80+	92	59	151		80+	0	0	0		80+	5925.26	7941.46	13866.7
	Total	1.07667e+07	1.09714e+07	2.17381e+07		Total	242218	369292	611509		Total	8610	10473	19083		Total	101283	83591.6	184875
	2021					2021					2021					2021
	0-4	1.77243e+06	1.74416e+06	3.51659e+06		0-4	7242	7090	14332		0-4	1726	1683	3409		0-4	35691.4	28786.1	64477.5
	5-9	1.57824e+06	1.55905e+06	3.13729e+06		5-9	9213	9056	18269		5-9	0	0	0		5-9	5594	4441.83	10035.8
	10-14	1.41543e+06	1.40146e+06	2.81689e+06		10-14	11865	11684	23550		10-14	0	0	0		10-14	3086.15	2675.5	5761.65
	15-19	1.25382e+06	1.24589e+06	2.49971e+06		15-19	13506	19688	33195		15-19	1268	3230	4498		15-19	4103.31	2833.87	6937.19
	20-24	1.0597e+06	1.06112e+06	2.12082e+06		20-24	19599	35261	54860		20-24	1608	2237	3845		20-24	4428.13	2856.84	7285.38
	25-29	865706	877576	1.74328e+06		25-29	26794	46716	73510		25-29	1596	1427	3023		25-29	4264.51	2947.12	7212.03
	30-34	717781	735480	1.45326e+06		30-34	31980	53285	85265		30-34	939	698	1637		30-34	4299.98	2887.47	7187.45
	35-39	604258	625821	1.23008e+06		35-39	32479	54410	86888		35-39	557	311	868		35-39	4801.71	2984.59	7786.3
	40-44	494514	517948	1.01246e+06		40-44	29215	49448	78663		40-44	249	371	620		40-44	4662.27	3025.7	7687.97
	45-49	375903	399789	775691		45-49	22226	37286	59511		45-49	27	96	123		45-49	4099.28	2583.61	6682.9
	50-54	272617	299989	572606		50-54	14743	21052	35795		50-54	257	6	263		50-54	3618.11	2532.03	6150.13
	55-59	208517	241688	450205		55-59	8955	11085	20039		55-59	31	4	36		55-59	3314.65	2653.33	5967.98
	60-64	156187	189402	345589		60-64	4500	5103	9603		60-64	7	9	16		60-64	3514.94	3131.29	6646.63
	65-69	114796	143413	258209		65-69	1986	1876	3862		65-69	6	8	13		65-69	3860.31	3801.07	7661.37
	70-74	82098.1	106787	188885		70-74	1000	678	1678		70-74	0	1	1		70-74	4313.28	4692.09	9005.37
	75-79	50458	67911	118369		75-79	356	198	554		75-79	0	0	0		75-79	4245.57	4906.08	9151.66
	80+	34322	50381.9	84703.9		80+	110	67	176		80+	0	0	0		80+	6163.84	8265.47	14429.3
	Total	1.10568e+07	1.12679e+07	2.23246e+07		Total	235768	363982	599750		Total	8271	10081	18352		Total	104061	86004	190065
	2022					2022					2022					2022
	0-4	1.81187e+06	1.78328e+06	3.59516e+06		0-4	6883	6738	13621		0-4	1647	1606	3254		0-4	36661	29558.6	66219.6
	5-9	1.60463e+06	1.58537e+06	3.18999e+06		5-9	8432	8287	16720		5-9	0	0	0		5-9	5700.39	4529.28	10229.7
	10-14	1.44491e+06	1.4304e+06	2.8753e+06		10-14	10972	10805	21777		10-14	0	0	0		10-14	3072.85	2654.14	5726.99
	15-19	1.28055e+06	1.27252e+06	2.55307e+06		15-19	13044	18918	31962		15-19	1222	3111	4333		15-19	4152.48	2868.53	7021.41
	20-24	1.0977e+06	1.09868e+06	2.19638e+06		20-24	19165	33817	52982		20-24	1547	2153	3700		20-24	4594.16	2961.62	7555.79
	25-29	896111	907378	1.80349e+06		25-29	25391	43841	69233		25-29	1528	1368	2896		25-29	4397.5	3053.1	7450.61
	30-34	738831	757148	1.49598e+06		30-34	30400	50467	80866		30-34	897	668	1565		30-34	4386.62	2972.5	7359.13
	35-39	620757	643351	1.26411e+06		35-39	30699	52367	83065		35-39	537	300	838		35-39	4854.5	3054.31	7909.22
	40-44	512061	537131	1.04919e+06		40-44	28219	49168	77387		40-44	242	362	604		40-44	4754.15	3122.42	7876.98
	45-49	395167	420067	815234		45-49	22402	39171	61573		45-49	26	95	121		45-49	4250	2706.12	6956.53
	50-54	284558	312036	596594		50-54	15322	23061	38383		50-54	247	6	253		50-54	3749.08	2627.94	6377.02
	55-59	218391	251603	469994		55-59	9804	12596	22400		55-59	30	4	34		55-59	3463.35	2762.54	6225.9
	60-64	161203	195150	356352		60-64	4890	5871	10761		60-64	7	9	16		60-64	3626.57	3228.81	6855.38
	65-69	118471	148202	266673		65-69	2182	2236	4418		65-69	5	7	13		65-69	3981.61	3926.4	7908.01
	70-74	83789.1	108933	192723		70-74	1079	792	1871		70-74	0	0	1		70-74	4402.74	4790.02	9192.76
	75-79	52207.4	70566.4	122774		75-79	406	238	644		75-79	0	0	0		75-79	4391.86	5097.91	9489.77
	80+	35634.6	52364.6	87999.2		80+	128	76	204		80+	0	0	0		80+	6402.41	8593.91	14996.3
	Total	1.13568e+07	1.15742e+07	2.2931e+07		Total	229418	358448	587866		Total	7936	9690	17626		Total	106842	88508.6	195350
	2023					2023					2023					2023
	0-4	1.85775e+06	1.82859e+06	3.68634e+06		0-4	6538	6400	12938		0-4	1569	1530	3100		0-4	37704.8	30392	68096.8
	5-9	1.63136e+06	1.61222e+06	3.24359e+06		5-9	7905	7769	15674		5-9	0	0	0		5-9	5785.02	4595.78	10380.4
	10-14	1.47374e+06	1.45873e+06	2.93247e+06		10-14	9960	9809	19769		10-14	0	0	0		10-14	3088.57	2662.2	5750.77
	15-19	1.30753e+06	1.29933e+06	2.60686e+06		15-19	12548	18163	30712		15-19	1177	2996	4174		15-19	4183.11	2897.95	7080.65
	20-24	1.13369e+06	1.13432e+06	2.26801e+06		20-24	18772	32499	51271		20-24	1489	2072	3561		20-24	4746.09	3057.94	7804.03
	25-29	928252	938900	1.86715e+06		25-29	24219	41182	65402		25-29	1463	1311	2774		25-29	4537.34	3164.33	7701.27
	30-34	761810	780540	1.54235e+06		30-34	28804	47606	76410		30-34	856	639	1495		30-34	4476.89	3063.58	7540.47
	35-39	637221	660743	1.29796e+06		35-39	28943	50039	78982		35-39	517	290	806		35-39	4894.4	3120.4	8014.8
	40-44	528785	555331	1.08412e+06		40-44	27065	48523	75588		40-44	234	352	587		40-44	4824.68	3209.06	8033.74
	45-49	414764	440986	855750		45-49	22406	40697	63103		45-49	25	93	119		45-49	4389.44	2829.04	7218.48
	50-54	298997	326946	625944		50-54	15918	25268	41185		50-54	241	6	247		50-54	3901.41	2746.83	6648.24
	55-59	227659	260653	488311		55-59	10628	14151	24779		55-59	28	4	32		55-59	3599.57	2863.7	6463.67
	60-64	166550	201087	367637		60-64	5285	6698	11983		60-64	7	8	15		60-64	3741.02	3327.14	7068.16
	65-69	122482	153439	275920		65-69	2436	2678	5114		65-69	5	7	12		65-69	4114.19	4065.84	8180.03
	70-74	85493	111014	196507		70-74	1152	924	2076		70-74	0	0	1		70-74	4490.59	4881.5	9371.69
	75-79	53935.1	73206	127141		75-79	464	287	751		75-79	0	0	0		75-79	4537.74	5290.95	9828.69
	80+	36966.5	54400.9	91367.4		80+	149	87	236		80+	0	0	0		80+	6643	8929.6	15572.6
	Total	1.1667e+07	1.18904e+07	2.35574e+07		Total	223193	352780	575973		Total	7612	9310	16922		Total	109657	91097.4	200755
	2024					2024					2024					2024
	0-4	1.91041e+06	1.88046e+06	3.79086e+06		0-4	6242	6109	12351		0-4	1494	1456	2950		0-4	38798.9	31266.1	70065
	5-9	1.65824e+06	1.63932e+06	3.29756e+06		5-9	7377	7250	14627		5-9	0	0	0		5-9	5865.62	4658.64	10524.3
	10-14	1.50146e+06	1.48612e+06	2.98758e+06		10-14	8854	8719	17573		10-14	0	0	0		10-14	3115.17	2681.14	5796.3
	15-19	1.33529e+06	1.32676e+06	2.66205e+06		15-19	12224	17619	29843		15-19	1135	2888	4024		15-19	4204.06	2924.55	7128.61
	20-24	1.16737e+06	1.16776e+06	2.33513e+06		20-24	18264	31161	49426		20-24	1434	1996	3430		20-24	4881.9	3146.2	8028.1
	25-29	961917	972038	1.93396e+06		25-29	23252	38778	62030		25-29	1403	1259	2662		25-29	4686.85	3281.2	7968.05
	30-34	786253	805123	1.59138e+06		30-34	27361	44877	72238		30-34	818	612	1430		30-34	4574.42	3159.5	7733.91
	35-39	654563	678920	1.33348e+06		35-39	27247	47468	74715		35-39	496	279	775		35-39	4939.13	3191.74	8130.86
	40-44	545361	573179	1.11854e+06		40-44	25791	47565	73356		40-44	227	342	569		40-44	4889.96	3293.29	8183.66
	45-49	433798	461602	895400		45-49	22221	41816	64038		45-49	25	92	117		45-49	4518.8	2949.94	7468.74
	50-54	315935	344706	660641		50-54	16566	27673	44239		50-54	237	6	243		50-54	4081.15	2891.1	6972.65
	55-59	236185	268756	504941		55-59	11343	15674	27016		55-59	26	4	30		55-59	3723.69	2955.98	6680.08
	60-64	172539	207568	380107		60-64	5713	7604	13317		60-64	6	8	14		60-64	3867.56	3433.13	7300.29
	65-69	126653	158815	285468		65-69	2744	3205	5949		65-69	5	7	12		65-69	4253.63	4210.51	8463.74
	70-74	87395.5	113372	200768		70-74	1227	1084	2310		70-74	0	0	1		70-74	4586.51	4981.85	9568.35
	75-79	55547.9	75651.4	131199		75-79	529	344	873		75-79	0	0	0		75-79	4675.97	5473.1	10148.7
	80+	38335.9	56522.7	94858.6		80+	171	102	273		80+	0	0	0		80+	6889.23	9277.79	16166.6
	Total	1.19873e+07	1.22167e+07	2.42039e+07		Total	217125	347049	564174		Total	7307	8949	16256		Total	112552	93775.8	206328
	2025					2025					2025					2025
	0-4	1.97005e+06	1.93916e+06	3.90921e+06		0-4	5978	5850	11828		0-4	1419	1384	2803		0-4	39943.4	32182.1	72125.2
	5-9	1.68465e+06	1.66595e+06	3.3506e+06		5-9	6897	6778	13674		5-9	0	0	0		5-9	5948.64	4724.33	10673
	10-14	1.52825e+06	1.51271e+06	3.04096e+06		10-14	8031	7910	15941		10-14	0	0	0		10-14	3161.91	2720.23	5881.74
	15-19	1.36394e+06	1.35493e+06	2.71887e+06		15-19	11730	16931	28661		15-19	1094	2783	3876		15-19	4186.33	2924.15	7110.48
	20-24	1.19861e+06	1.19892e+06	2.39753e+06		20-24	17625	29756	47380		20-24	1380	1922	3302		20-24	4995.15	3222.36	8217.91
	25-29	997060	1.00663e+06	2.00369e+06		25-29	22715	36720	59435		25-29	1346	1209	2556		25-29	4846.84	3402.91	8249.75
	30-34	812557	831391	1.64395e+06		30-34	25764	42184	67948		30-34	782	585	1368		30-34	4684.03	3264.27	7948.31
	35-39	672828	697924	1.37075e+06		35-39	25662	44820	70482		35-39	475	268	743		35-39	4993.53	3270.72	8263.85
	40-44	561716	590673	1.15239e+06		40-44	24428	46256	70684		40-44	219	332	550		40-44	4952.83	3377.11	8329.94
	45-49	452170	481675	933845		45-49	21852	42504	64356		45-49	24	90	114		45-49	4640.51	3068.02	7708.52
	50-54	335345	365292	700637		50-54	17325	30318	47643		50-54	235	6	241		50-54	4292.72	3061.97	7354.69
	55-59	243872	275910	519782		55-59	11825	17061	28886		55-59	24	4	27		55-59	3833.71	3038.19	6872.31
	60-64	179399	214822	394222		60-64	6218	8602	14821		60-64	6	8	13		60-64	4011.43	3550.81	7562.24
	65-69	130881	164127	295008		65-69	3086	3806	6893		65-69	5	6	11		65-69	4395.49	4354.38	8750.27
	70-74	89621.3	116240	205861		70-74	1316	1280	2596		70-74	0	0	1		70-74	4698.94	5102.75	9801.69
	75-79	57001.1	77800.6	134801		75-79	594	411	1005		75-79	0	0	0		75-79	4801.3	5635.91	10437.2
	80+	39749.2	58740.4	98489.6		80+	197	119	317		80+	0	0	0		80+	7142.72	9640.89	16783.6
	Total	1.23177e+07	1.25529e+07	2.48706e+07		Total	211243	341307	552550		Total	7010	8596	15605		Total	115529	96541.1	212070
	2026					2026					2026					2026
	0-4	2.03042e+06	1.99859e+06	4.02901e+06		0-4	5717	5595	11312		0-4	1346	1313	2659		0-4	41100.4	33108.6	74209
	5-9	1.71685e+06	1.69826e+06	3.41511e+06		5-9	6509	6395	12904		5-9	0	0	0		5-9	6059.06	4811.78	10871.2
	10-14	1.55436e+06	1.53867e+06	3.09303e+06		10-14	7575	7460	15035		10-14	0	0	0		10-14	3231.63	2782.29	6013.92
	15-19	1.39352e+06	1.38389e+06	2.77741e+06		15-19	10927	15945	26872		15-19	1053	2678	3730		15-19	4144.82	2913.26	7058.09
	20-24	1.22753e+06	1.22776e+06	2.45529e+06		20-24	17036	28552	45588		20-24	1326	1848	3174		20-24	5096.3	3290.87	8387.17
	25-29	1.03315e+06	1.0423e+06	2.07546e+06		25-29	22058	34988	57047		25-29	1292	1161	2453		25-29	5013.28	3527.83	8541.12
	30-34	840627	859325	1.69995e+06		30-34	24360	39266	63626		30-34	747	560	1307		30-34	4804.93	3376.71	8181.64
	35-39	692136	717872	1.41001e+06		35-39	24233	42200	66433		35-39	453	256	709		35-39	5058.82	3357.37	8416.19
	40-44	577954	607926	1.18588e+06		40-44	23022	44653	67675		40-44	210	320	530		40-44	5014.89	3460.13	8475.02
	45-49	469896	501098	970994		45-49	21307	42773	64080		45-49	24	88	112		45-49	4755.36	3182.87	7938.23
	50-54	353272	384101	737373		50-54	17700	32424	50124		50-54	230	6	235		50-54	4480.12	3214.71	7694.42
	55-59	252837	284764	537600		55-59	12385	18777	31162		55-59	24	3	28		55-59	3950.58	3127.66	7078.24
	60-64	188909	224861	413770		60-64	6963	9932	16896		60-64	6	7	13		60-64	4208.5	3709.18	7917.68
	65-69	135137	169305	304441		65-69	3438	4461	7899		65-69	5	6	11		65-69	4538.15	4495.03	9033.17
	70-74	92238.7	119723	211962		70-74	1435	1525	2960		70-74	0	0	1		70-74	4831.53	5250.65	10082.2
	75-79	58293.9	79618.9	137913		75-79	657	487	1144		75-79	0	0	0		75-79	4912.93	5774.94	10687.9
	80+	41208.8	61065.7	102275		80+	228	142	370		80+	0	0	0		80+	7404.66	10021.3	17426
	Total	1.26583e+07	1.28991e+07	2.55575e+07		Total	205550	335576	541127		Total	6716	8245	14961		Total	118606	99404.8	218011
	2027					2027					2027					2027
	0-4	2.09136e+06	2.05859e+06	4.14995e+06		0-4	5488	5371	10859		0-4	1276	1244	2521		0-4	42261.5	34036.7	76298.2
	5-9	1.75507e+06	1.73641e+06	3.49148e+06		5-9	6147	6040	12187		5-9	0	0	0		5-9	6190.43	4915.35	11105.8
	10-14	1.58037e+06	1.56468e+06	3.14505e+06		10-14	6862	6757	13619		10-14	0	0	0		10-14	3290.47	2834.28	6124.75
	15-19	1.42311e+06	1.41286e+06	2.83597e+06		15-19	10433	15265	25698		15-19	1010	2571	3581		15-19	4162.55	2951.15	7113.7
	20-24	1.25389e+06	1.25411e+06	2.508e+06		20-24	16460	27461	43921		20-24	1273	1774	3047		20-24	5182.94	3350.92	8533.86
	25-29	1.07032e+06	1.07928e+06	2.1496e+06		25-29	21446	33350	54796		25-29	1238	1114	2351		25-29	5179.72	3656.39	8836.11
	30-34	870383	888569	1.75895e+06		30-34	23018	36424	59442		30-34	713	535	1247		30-34	4937.92	3492.77	8430.69
	35-39	712806	739094	1.4519e+06		35-39	22964	39666	62630		35-39	431	244	675		35-39	5138.61	3453.68	8592.7
	40-44	594196	625076	1.21927e+06		40-44	21622	42833	64455		40-44	202	308	509		40-44	5078.57	3544.76	8623.33
	45-49	486970	519769	1.00674e+06		45-49	20578	42620	63198		45-49	23	85	108		45-49	4863.37	3293.69	8157.06
	50-54	371696	403674	775370		50-54	17946	34280	52226		50-54	224	5	229		50-54	4671.54	3373.08	8045.03
	55-59	264083	296267	560350		55-59	12962	20701	33663		55-59	24	3	27		55-59	4100.49	3246.14	7346.63
	60-64	197927	234114	432040		60-64	7737	11348	19085		60-64	6	7	12		60-64	4402.34	3861.92	8264.26
	65-69	139503	174448	313951		65-69	3778	5152	8930		65-69	4	6	10		65-69	4682.82	4633.66	9316.48
	70-74	95216.1	123745	218961		70-74	1595	1830	3426		70-74	0	0	1		70-74	4983.86	5424.34	10408.2
	75-79	59495.6	81207.5	140704		75-79	714	574	1288		75-79	0	0	0		75-79	5015.3	5893.83	10909.1
	80+	42694.3	63466.8	106161		80+	264	170	434		80+	0	0	0		80+	7673.06	10416.7	18089.3
	Total	1.30091e+07	1.32554e+07	2.62645e+07		Total	200014	329843	529857		Total	6424	7896	14320		Total	121816	102379	224195
	2028					2028					2028					2028
	0-4	2.15277e+06	2.11903e+06	4.2718e+06		0-4	5251	5139	10389		0-4	1210	1180	2390		0-4	43426.5	34967.6	78394.2
	5-9	1.79959e+06	1.78062e+06	3.58021e+06		5-9	5831	5729	11560		5-9	0	0	0		5-9	6339.54	5031.01	11371
	10-14	1.60684e+06	1.59132e+06	3.19817e+06		10-14	6354	6256	12610		10-14	0	0	0		10-14	3327.95	2864.9	6193.26
	15-19	1.45186e+06	1.44105e+06	2.89291e+06		15-19	9830	14478	24309		15-19	969	2464	3433		15-19	4245.57	3027.72	7273.29
	20-24	1.28053e+06	1.28066e+06	2.56119e+06		20-24	15861	26408	42270		20-24	1220	1702	2923		20-24	5267.17	3410.16	8677.33
	25-29	1.10555e+06	1.11436e+06	2.21991e+06		25-29	20907	31918	52824		25-29	1186	1068	2253		25-29	5331.65	3776.08	9107.73
	30-34	901817	919494	1.82131e+06		30-34	21887	33802	55689		30-34	679	510	1190		30-34	5083	3617.3	8699.9
	35-39	735327	761987	1.49731e+06		35-39	21673	37088	58761		35-39	410	233	642		35-39	5235.74	3561.28	8797.02
	40-44	610401	642082	1.25248e+06		40-44	20246	40761	61007		40-44	193	295	488		40-44	5143.85	3630.6	8774.45
	45-49	503263	537484	1.04075e+06		45-49	19700	42114	61814		45-49	22	83	105		45-49	4964.12	3399.28	8363.39
	50-54	390445	423864	814309		50-54	18038	35809	53847		50-54	218	5	223		50-54	4866.99	3537.1	8404.1
	55-59	277665	310490	588155		55-59	13545	22811	36356		55-59	24	3	26		55-59	4286.68	3395.65	7682.33
	60-64	206374	242538	448912		60-64	8501	12809	21310		60-64	5	7	12		60-64	4588.93	4006.59	8595.52
	65-69	144166	179771	323938		65-69	4124	5898	10022		65-69	4	5	9		65-69	4835.16	4774.71	9609.86
	70-74	98457.4	128129	226586		70-74	1802	2205	4007		70-74	0	0	1		70-74	5151.91	5616.16	10768.1
	75-79	60716.3	82763.9	143480		75-79	767	676	1443		75-79	0	0	0		75-79	5116.45	6006.67	11123.1
	80+	44166.4	65864.6	110031		80+	305	205	510		80+	0	0	0		80+	7941.46	10816.4	18757.9
	Total	1.33699e+07	1.36215e+07	2.69915e+07		Total	194620	324106	518727		Total	6141	7555	13696		Total	125152	105440	230592
	2029					2029					2029					2029
	0-4	2.21455e+06	2.17985e+06	4.3944e+06		0-4	5007	4901	9908		0-4	1147	1119	2266		0-4	44604.1	35910.2	80513.9
	5-9	1.85076e+06	1.83129e+06	3.68206e+06		5-9	5568	5470	11039		5-9	0	0	0		5-9	6506.79	5159.97	11666.8
	10-14	1.63347e+06	1.61821e+06	3.25168e+06		10-14	5869	5779	11647		10-14	0	0	0		10-14	3367.44	2897.95	6265.39
	15-19	1.47942e+06	1.46825e+06	2.94767e+06		15-19	9076	13532	22608		15-19	926	2355	3281		15-19	4324.16	3089.37	7413.93
	20-24	1.30793e+06	1.30782e+06	2.61575e+06		20-24	15428	25573	41001		20-24	1168	1631	2799		20-24	5359.46	3472.22	8831.27
	25-29	1.13855e+06	1.1473e+06	2.28585e+06		25-29	20273	30515	50789		25-29	1134	1022	2156		25-29	5463.43	3885.7	9348.72
	30-34	934722	952003	1.88673e+06		30-34	20954	31453	52407		30-34	647	487	1134		30-34	5236.54	3747.47	8984.01
	35-39	759260	786041	1.5453e+06		35-39	20511	34626	55138		35-39	389	221	610		35-39	5341.72	3674.93	9017.05
	40-44	627439	659840	1.28728e+06		40-44	18924	38474	57397		40-44	184	282	466		40-44	5216.79	3721.68	8938.47
	45-49	519415	554852	1.07427e+06		45-49	18707	41303	60010		45-49	21	80	101		45-49	5062.85	3503.25	8566.1
	50-54	408664	443759	852423		50-54	17961	36960	54920		50-54	212	5	217		50-54	5054.79	3699.11	8753.9
	55-59	293576	327417	620993		55-59	14162	25106	39268		55-59	23	3	26		55-59	4509.13	3577.81	8086.94
	60-64	214138	250066	464204		60-64	9178	14245	23423		60-64	5	6	11		60-64	4763.02	4139.58	8902.2
	65-69	149398	185589	334987		65-69	4499	6717	11216		65-69	4	5	9		65-69	5004.01	4927.44	9931.45
	70-74	101822	132619	234441		70-74	2050	2652	4702		70-74	0	0	1		70-74	5328.02	5815.65	11143.7
	75-79	62086.5	84542.3	146629		75-79	822	798	1620		75-79	0	0	0		75-79	5228.08	6131.6	11359.7
	80+	45581	68166.5	113748		80+	349	246	595		80+	0	0	0		80+	8202.19	11206.5	19408.7
	Total	1.37408e+07	1.39976e+07	2.77384e+07		Total	189338	318349	507688		Total	5861	7217	13077		Total	128572	108561	237133
	2030					2030					2030					2030
	0-4	2.27665e+06	2.24099e+06	4.51764e+06		0-4	4768	4666	9434		0-4	1087	1060	2148		0-4	45786.9	36857.3	82644.2
	5-9	1.90879e+06	1.88871e+06	3.79749e+06		5-9	5338	5244	10582		5-9	0	0	0		5-9	6692.97	5304.65	11997.2
	10-14	1.65961e+06	1.64463e+06	3.30424e+06		10-14	5448	5364	10811		10-14	0	0	0		10-14	3408.14	2932.21	6340.35
	15-19	1.50592e+06	1.49459e+06	3.00051e+06		15-19	8429	12690	21119		15-19	882	2246	3129		15-19	4393.87	3139.35	7533.22
	20-24	1.33628e+06	1.33575e+06	2.67203e+06		20-24	14901	24670	39572		20-24	1118	1562	2680		20-24	5446.1	3531.06	8977.16
	25-29	1.16921e+06	1.178e+06	2.34721e+06		25-29	19530	29088	48618		25-29	1084	978	2061		25-29	5575.46	3983.62	9558.68
	30-34	969058	985945	1.955e+06		30-34	20423	29472	49895		30-34	617	465	1082		30-34	5398.55	3882.47	9281.42
	35-39	784990	811734	1.59672e+06		35-39	19197	32186	51383		35-39	369	210	579		35-39	5460.61	3797.04	9257.64
	40-44	645353	678393	1.32375e+06		40-44	17701	36119	53820		40-44	175	269	444		40-44	5297.8	3818.8	9117
	45-49	535354	571872	1.10723e+06		45-49	17628	40152	57780		45-49	21	76	97		45-49	5159.17	3605.61	8764.78
	50-54	426261	463127	889387		50-54	17713	37704	55418		50-54	205	5	210		50-54	5234.12	3857.08	9091.21
	55-59	311780	347019	658799		55-59	14864	27622	42486		55-59	22	3	25		55-59	4771.08	3794.22	8565.7
	60-64	221141	256707	477848		60-64	9661	15559	25220		60-64	5	6	11		60-64	4919.38	4258.06	9177.45
	65-69	155393	192104	347498		65-69	4940	7621	12562		65-69	4	5	8		65-69	5197.05	5097.1	10294.2
	70-74	105227	137048	242275		70-74	2325	3162	5486		70-74	0	0	1		70-74	5507.36	6013.92	11521.3
	75-79	63691.6	86710.4	150402		75-79	888	949	1837		75-79	0	0	0		75-79	5358.65	6282.32	11641
	80+	46922.1	70327.4	117250		80+	396	294	690		80+	0	0	0		80+	8451.25	11576.1	20026.9
	Total	1.41216e+07	1.43836e+07	2.85053e+07		Total	184150	312564	496714		Total	5588	6886	12475		Total	132058	111731	243789
	2031					2031					2031					2031
	0-4	2.33904e+06	2.3024e+06	4.64144e+06		0-4	4517	4421	8938		0-4	1030	1004	2035		0-4	46974.5	37807.6	84782.1
	5-9	1.96753e+06	1.94683e+06	3.91436e+06		5-9	5136	5046	10182		5-9	0	0	0		5-9	6881.57	5450.94	12332.5
	10-14	1.69146e+06	1.67666e+06	3.36812e+06		10-14	5121	5041	10162		10-14	0	0	0		10-14	3461.74	2977.34	6439.08
	15-19	1.53162e+06	1.52025e+06	3.05186e+06		15-19	7971	12037	20008		15-19	839	2138	2977		15-19	4467.62	3192.94	7660.57
	20-24	1.3656e+06	1.36448e+06	2.73008e+06		20-24	14145	23542	37687		20-24	1069	1496	2564		20-24	5528.71	3587.88	9116.59
	25-29	1.19762e+06	1.20644e+06	2.40406e+06		25-29	18839	27876	46715		25-29	1035	935	1970		25-29	5675.4	4071.07	9746.48
	30-34	1.00433e+06	1.02095e+06	2.02528e+06		30-34	19790	27849	47639		30-34	588	444	1032		30-34	5560.95	4019.09	9580.04
	35-39	812430	839054	1.65148e+06		35-39	18050	29521	47572		35-39	350	200	550		35-39	5590.37	3926.4	9516.77
	40-44	664258	697854	1.36211e+06		40-44	16616	33790	50406		40-44	165	256	422		40-44	5389.28	3922.37	9311.65
	45-49	551179	588654	1.13983e+06		45-49	16507	38719	55226		45-49	20	73	93		45-49	5254.68	3706.36	8961.04
	50-54	443249	481867	925115		50-54	17301	38050	55351		50-54	197	5	202		50-54	5405.4	4009.42	9414.81
	55-59	328625	364945	693570		55-59	15238	29645	44883		55-59	22	3	24		55-59	5007.24	3987.65	8994.49
	60-64	229406	265023	494429		60-64	10207	17178	27384		60-64	5	5	10		60-64	5079.37	4380.98	9460.35
	65-69	163722	201149	364871		65-69	5582	8826	14408		65-69	4	5	8		65-69	5460.2	5325.6	10786.2
	70-74	108656	141367	250022		70-74	2606	3716	6322		70-74	0	0	1		70-74	5687.49	6207.36	11894.9
	75-79	65575.6	89339.6	154915		75-79	975	1138	2113		75-79	0	0	0		75-79	5512.19	6466.49	11978.7
	80+	48199.6	72349.2	120549		80+	442	350	792		80+	0	0	0		80+	8687.4	11922.3	20609.7
	Total	1.45125e+07	1.47796e+07	2.92921e+07		Total	179044	306745	485789		Total	5323	6565	11888		Total	135624	114962	250586
	2032					2032					2032					2032
	0-4	2.40164e+06	2.36402e+06	4.76566e+06		0-4	4263	4173	8436		0-4	976	952	1928		0-4	48165	38760.2	86925.2
	5-9	2.02683e+06	2.00551e+06	4.03235e+06		5-9	4957	4870	9827		5-9	0	0	0		5-9	7072.19	5599.24	12671.4
	10-14	1.72926e+06	1.71447e+06	3.44373e+06		10-14	4843	4767	9610		10-14	0	0	0		10-14	3526.63	3030.94	6557.56
	15-19	1.5573e+06	1.546e+06	3.1033e+06		15-19	7261	11128	18390		15-19	796	2031	2828		15-19	4531.7	3242.92	7774.21
	20-24	1.39483e+06	1.39318e+06	2.78801e+06		20-24	13625	22657	36282		20-24	1020	1430	2450		20-24	5622.61	3649.94	9272.96
	25-29	1.22354e+06	1.23244e+06	2.45598e+06		25-29	18167	26782	44949		25-29	988	894	1882		25-29	5760.44	4148.05	9908.48
	30-34	1.04068e+06	1.05725e+06	2.09793e+06		30-34	19206	26364	45569		30-34	560	424	985		30-34	5723.76	4158.52	9881.89
	35-39	841499	867666	1.70917e+06		35-39	16954	26930	43884		35-39	332	190	522		35-39	5730.62	4058.58	9788.79
	40-44	684462	718545	1.40301e+06		40-44	15669	31534	47203		40-44	156	243	400		40-44	5492.44	4034	9526.04
	45-49	567008	605333	1.17234e+06		45-49	15387	37077	52464		45-49	19	70	89		45-49	5349.78	3806.71	9156.09
	50-54	459624	499883	959506		50-54	16716	37991	54707		50-54	190	5	194		50-54	5567.8	4154.9	9722.7
	55-59	345940	383602	729542		55-59	15497	31435	46932		55-59	21	3	24		55-59	5249.03	4187.94	9436.98
	60-64	239752	275811	515563		60-64	10758	18989	29747		60-64	4	5	9		60-64	5284.5	4545.4	9829.9
	65-69	171580	209444	381024		65-69	6252	10107	16359		65-69	3	4	8		65-69	5718.53	5545.64	11264.6
	70-74	112181	145664	257845		70-74	2879	4302	7181		70-74	0	0	1		70-74	5871.26	6397.98	12269.2
	75-79	67712.7	92362.8	160076		75-79	1092	1372	2464		75-79	0	0	0		75-79	5688.3	6681.28	12369.6
	80+	49450.5	74293.7	123744		80+	488	415	903		80+	0	0	0		80+	8916.71	12251.5	21167.8
	Total	1.49133e+07	1.51855e+07	3.00988e+07		Total	174012	300893	474905		Total	5066	6252	11318		Total	139270	118253	257523
	2033					2033					2033					2033
	0-4	2.46438e+06	2.42579e+06	4.89017e+06		0-4	4021	3935	7957		0-4	925	902	1827		0-4	49357	39714.5	89071.6
	5-9	2.08657e+06	2.06463e+06	4.1512e+06		5-9	4763	4679	9441		5-9	0	0	0		5-9	7265.23	5749.15	13014.8
	10-14	1.77329e+06	1.7583e+06	3.53158e+06		10-14	4607	4534	9141		10-14	0	0	0		10-14	3600.78	3093.4	6694.18
	15-19	1.58356e+06	1.57246e+06	3.15602e+06		15-19	6701	10372	17073		15-19	754	1927	2681		15-19	4586.1	3288.86	7874.96
	20-24	1.4231e+06	1.42105e+06	2.84415e+06		20-24	13000	21667	34667		20-24	972	1365	2337		20-24	5728.6	3717.65	9446.25
	25-29	1.24974e+06	1.25865e+06	2.50839e+06		25-29	17479	25735	43213		25-29	942	855	1797		25-29	5843.86	4223.41	10067.3
	30-34	1.07517e+06	1.0917e+06	2.16687e+06		30-34	18696	25117	43813		30-34	534	405	939		30-34	5871.26	4287.08	10158.7
	35-39	872196	897927	1.77012e+06		35-39	16045	24550	40595		35-39	315	181	496		35-39	5879.72	4196.41	10076.1
	40-44	706443	740859	1.4473e+06		40-44	14692	29219	43911		40-44	148	231	379		40-44	5609.31	4154.9	9763.81
	45-49	582798	621869	1.20467e+06		45-49	14286	35198	49484		45-49	18	67	85		45-49	5444.08	3905.44	9349.53
	50-54	475269	516981	992250		50-54	15989	37594	53583		50-54	182	5	186		50-54	5719.33	4291.51	10011.2
	55-59	363564	402849	766413		55-59	15617	32918	48536		55-59	20	2	23		55-59	5494.46	4394.28	9888.74
	60-64	252218	289124	541343		60-64	11308	20970	32278		60-64	4	5	9		60-64	5538.79	4754.56	10293.3
	65-69	178912	216961	395873		65-69	6917	11430	18347		65-69	3	4	7		65-69	5967.17	5753.99	11721.2
	70-74	115958	150121	266079		70-74	3156	4936	8092		70-74	0	0	0		70-74	6065.1	6593.03	12658.1
	75-79	70030.4	95644.5	165675		75-79	1241	1660	2901		75-79	0	0	0		75-79	5881.34	6917.84	12799.6
	80+	50720.8	76246.6	126967		80+	534	492	1026		80+	0	0	0		80+	9146.01	12576.3	21722.7
	Total	1.53239e+07	1.56012e+07	3.09251e+07		Total	169051	295006	464056		Total	4818	5949	10767		Total	142999	121613	264612
	2034					2034					2034					2034
	0-4	2.52718e+06	2.48761e+06	5.01479e+06		0-4	3792	3711	7502		0-4	877	855	1732		0-4	50550.7	40670.8	91221.6
	5-9	2.14668e+06	2.1241e+06	4.27078e+06		5-9	4553	4473	9025		5-9	0	0	0		5-9	7461.49	5902.29	13363.8
	10-14	1.82392e+06	1.80854e+06	3.63245e+06		10-14	4421	4352	8773		10-14	0	0	0		10-14	3686.62	3164.73	6851.35
	15-19	1.60996e+06	1.59915e+06	3.20911e+06		15-19	6178	9659	15837		15-19	712	1824	2536		15-19	4645.34	3338.43	7983.77
	20-24	1.45022e+06	1.44794e+06	2.89816e+06		20-24	12199	20485	32684		20-24	925	1301	2226		20-24	5828.54	3781.72	9610.27
	25-29	1.27667e+06	1.28544e+06	2.56212e+06		25-29	16947	24900	41847		25-29	898	817	1715		25-29	5932.11	4299.98	10232.1
	30-34	1.10753e+06	1.12407e+06	2.23159e+06		30-34	18105	23926	42031		30-34	508	387	895		30-34	5998.21	4403.95	10402.2
	35-39	904324	929744	1.83407e+06		35-39	15317	22441	37758		35-39	299	172	471		35-39	6034.47	4339.07	10373.5
	40-44	729792	764307	1.4941e+06		40-44	13820	27004	40824		40-44	140	219	359		40-44	5733.03	4280.23	10013.3
	45-49	599389	639136	1.23853e+06		45-49	13234	33114	46348		45-49	17	64	81		45-49	5542.82	4008.21	9550.62
	50-54	490782	533746	1.02453e+06		50-54	15154	36902	52056		50-54	174	4	178		50-54	5867.63	4424.91	10292.5
	55-59	380695	421814	802510		55-59	15584	34047	49631		55-59	20	2	22		55-59	5731.82	4597.39	10329.2
	60-64	266788	304938	571726		60-64	11881	23120	35001		60-64	4	5	9		60-64	5843.45	5011.27	10854.7
	65-69	185633	223659	409292		65-69	7511	12730	20241		65-69	3	4	7		65-69	6199.7	5945.01	12144.3
	70-74	120204	155003	275207		70-74	3459	5634	9093		70-74	0	0	0		70-74	6280.71	6803.8	13084.9
	75-79	72428.2	98993	171421		75-79	1419	2002	3421		75-79	0	0	0		75-79	6083.24	7162.87	13246.1
	80+	52060.3	78311.2	130371		80+	583	585	1168		80+	0	0	0		80+	9384.99	12913.2	22298.2
	Total	1.57442e+07	1.60265e+07	3.17707e+07		Total	164154	289083	453237		Total	4576	5654	10230		Total	146805	125048	271852
	2035					2035					2035					2035
	0-4	2.58991e+06	2.54937e+06	5.13928e+06		0-4	3579	3503	7082		0-4	831	810	1640		0-4	51737.1	41620.7	93357.8
	5-9	2.2071e+06	2.18388e+06	4.39098e+06		5-9	4338	4262	8600		5-9	0	0	0		5-9	7658.55	6055.83	13714.4
	10-14	1.88132e+06	1.86545e+06	3.74677e+06		10-14	4259	4192	8451		10-14	0	0	0		10-14	3785.35	3247.75	7033.1
	15-19	1.63588e+06	1.62536e+06	3.26124e+06		15-19	5730	9026	14755		15-19	672	1724	2396		15-19	4700.56	3382.76	8082.91
	20-24	1.47627e+06	1.47399e+06	2.95025e+06		20-24	11448	19354	30802		20-24	878	1239	2117		20-24	5927.68	3846.6	9774.29
	25-29	1.30458e+06	1.31302e+06	2.6176e+06		25-29	16361	24034	40395		25-29	856	782	1638		25-29	6018.76	4375.74	10394.1
	30-34	1.13764e+06	1.15426e+06	2.2919e+06		30-34	17418	22729	40147		30-34	484	370	854		30-34	6107.01	4507.92	10614.9
	35-39	937848	962975	1.90082e+06		35-39	14952	20703	35656		35-39	284	164	448		35-39	6196.48	4485.35	10681.8
	40-44	754880	789355	1.54424e+06		40-44	12800	24796	37596		40-44	132	208	340		40-44	5868.44	4414.02	10282.5
	45-49	616818	657172	1.27399e+06		45-49	12271	30965	43236		45-49	16	61	77		45-49	5648.81	4115.4	9764.61
	50-54	506099	550177	1.05628e+06		50-54	14237	35886	50123		50-54	166	4	170		50-54	6012.71	4555.07	10567.8
	55-59	397251	440278	837529		55-59	15396	34794	50189		55-59	19	2	21		55-59	5959.52	4795.66	10755.2
	60-64	283412	323210	606622		60-64	12520	25471	37991		60-64	4	4	8		60-64	6201.72	5317.54	11519.3
	65-69	191695	229558	421253		65-69	7943	13918	21861		65-69	3	3	6		65-69	6410.07	6115.07	12525.1
	70-74	125073	160475	285548		70-74	3816	6406	10222		70-74	0	0	0		70-74	6527.74	7039.15	13566.9
	75-79	74849.4	102288	177138		75-79	1615	2392	4007		75-79	0	0	0		75-79	6288.36	7405.87	13694.2
	80+	53503.1	80551.8	134054		80+	640	698	1338		80+	0	0	0		80+	9640.09	13275.5	22915.6
	Total	1.61741e+07	1.64614e+07	3.26355e+07		Total	159323	283128	442451		Total	4345	5371	9717		Total	150689	128556	279245
	2036					2036					2036					2036
	0-4	2.65258e+06	2.61107e+06	5.26365e+06		0-4	3384	3312	6696		0-4	787	767	1554		0-4	52923.6	42570.6	95494.5
	5-9	2.26779e+06	2.24394e+06	4.51172e+06		5-9	4107	4035	8142		5-9	0	0	0		5-9	7856.83	6210.18	14067
	10-14	1.93943e+06	1.92307e+06	3.8625e+06		10-14	4118	4053	8171		10-14	0	0	0		10-14	3885.7	3331.57	7216.87
	15-19	1.66744e+06	1.65716e+06	3.3246e+06		15-19	5378	8494	13872		15-19	633	1627	2260		15-19	4767.45	3436.76	8204.21
	20-24	1.50151e+06	1.49933e+06	3.00084e+06		20-24	10833	18370	29202		20-24	832	1177	2009		20-24	6028.83	3912.29	9941.13
	25-29	1.33345e+06	1.34142e+06	2.67487e+06		25-29	15596	22984	38580		25-29	816	748	1564		25-29	6105	4450.7	10555.3
	30-34	1.16556e+06	1.18224e+06	2.34779e+06		30-34	16780	21741	38521		30-34	461	353	814		30-34	6204.94	4601.42	10806.4
	35-39	972316	997266	1.96958e+06		35-39	14496	19333	33829		35-39	269	156	426		35-39	6358.48	4633.25	10991.7
	40-44	781632	815995	1.59763e+06		40-44	11923	22369	34292		40-44	125	197	322		40-44	6014.33	4555.48	10569.8
	45-49	635197	676087	1.31128e+06		45-49	11431	28836	40267		45-49	15	57	73		45-49	5764.06	4228.65	9992.71
	50-54	521314	566381	1.08769e+06		50-54	13279	34597	47876		50-54	158	4	162		50-54	6156.18	4683.23	10839
	55-59	413243	458146	871390		55-59	15057	35163	50220		55-59	18	2	20		55-59	6178.34	4986.68	11165
	60-64	298833	339953	638785		60-64	12883	27369	40252		60-64	4	4	8		60-64	6526.13	5589.97	12116.1
	65-69	198985	237102	436087		65-69	8431	15391	23822		65-69	3	3	6		65-69	6628.9	6293.2	12922.1
	70-74	131866	168113	299979		70-74	4334	7436	11771		70-74	0	0	0		70-74	6863.84	7357.51	14221.8
	75-79	77289.2	105502	182791		75-79	1814	2816	4630		75-79	0	0	0		75-79	6494.7	7642.84	14137.5
	80+	55070.3	82994	138064		80+	710	838	1548		80+	0	0	0		80+	9916.95	13669.7	23586.6
	Total	1.66135e+07	1.69058e+07	3.35193e+07		Total	154553	277137	431690		Total	4122	5098	9220		Total	154674	132154	286828
	2037					2037					2037					2037
	0-4	2.71535e+06	2.67286e+06	5.38821e+06		0-4	3201	3133	6334		0-4	746	727	1473		0-4	54119.7	43528.1	97647.3
	5-9	2.32868e+06	2.30419e+06	4.63288e+06		5-9	3872	3804	7675		5-9	0	0	0		5-9	8055.91	6365.74	14421.2
	10-14	1.9981e+06	1.98124e+06	3.97934e+06		10-14	3991	3928	7919		10-14	0	0	0		10-14	3986.85	3416.2	7402.65
	15-19	1.70491e+06	1.69468e+06	3.39959e+06		15-19	5075	8018	13093		15-19	595	1534	2129		15-19	4847.65	3500.83	8348.89
	20-24	1.52676e+06	1.52479e+06	3.05156e+06		20-24	9995	17152	27147		20-24	786	1116	1902		20-24	6124.75	3974.76	10099.5
	25-29	1.36221e+06	1.36976e+06	2.73196e+06		25-29	15038	22154	37193		25-29	776	713	1489		25-29	6198.9	4528.48	10727.4
	30-34	1.19106e+06	1.20784e+06	2.3989e+06		30-34	16161	20867	37027		30-34	438	337	775		30-34	6287.96	4684.03	10972
	35-39	1.00786e+06	1.03283e+06	2.04069e+06		35-39	14084	18118	32202		35-39	256	149	405		35-39	6521.7	4784.38	11306.1
	40-44	809962	843910	1.65387e+06		40-44	11089	20010	31099		40-44	118	187	305		40-44	6171.49	4701.36	10872.5
	45-49	654820	696196	1.35102e+06		45-49	10714	26769	37483		45-49	15	54	69		45-49	5890.61	4349.14	10240.2
	50-54	536536	582488	1.11902e+06		50-54	12316	33108	45424		50-54	150	4	154		50-54	6299.24	4810.17	11109
	55-59	428671	475329	904001		55-59	14560	35151	49710		55-59	17	2	19		55-59	6387.1	5169.64	11556.7
	60-64	314686	357380	672066		60-64	13143	29053	42196		60-64	4	4	8		60-64	6859.41	5873.68	12733.1
	65-69	208087	246856	454944		65-69	8921	17037	25957		65-69	3	3	6		65-69	6907.37	6530.97	13438.7
	70-74	138221	175056	313277		70-74	4875	8529	13404		70-74	0	0	0		70-74	7193.09	7662.58	14855.7
	75-79	79805.5	108707	188513		75-79	2007	3264	5271		75-79	0	0	0		75-79	6705.87	7876.57	14582.4
	80+	56756.9	85613.5	142370		80+	796	1010	1806		80+	0	0	0		80+	10215.6	14094.8	24310.4
	Total	1.70625e+07	1.73597e+07	3.44222e+07		Total	149839	271104	420943		Total	3904	4831	8735		Total	158773	135851	294625
	2038					2038					2038					2038
	0-4	2.77844e+06	2.73496e+06	5.5134e+06		0-4	3032	2967	5999		0-4	706	689	1395		0-4	55329.1	44496.1	99824.7
	5-9	2.38972e+06	2.36459e+06	4.75431e+06		5-9	3645	3580	7225		5-9	0	0	0		5-9	8254.99	6520.89	14775.9
	10-14	2.05719e+06	2.03984e+06	4.09703e+06		10-14	3844	3784	7628		10-14	0	0	0		10-14	4089.21	3501.64	7590.85
	15-19	1.74853e+06	1.73818e+06	3.48671e+06		15-19	4817	7593	12410		15-19	559	1446	2006		15-19	4943.97	3576.6	8520.97
	20-24	1.55263e+06	1.55098e+06	3.10362e+06		20-24	9286	16074	25360		20-24	742	1054	1796		20-24	6215.42	4034.4	10249.4
	25-29	1.38996e+06	1.39725e+06	2.78721e+06		25-29	14392	21230	35622		25-29	737	679	1415		25-29	6300.45	4607.87	10908.3
	30-34	1.21685e+06	1.23364e+06	2.45049e+06		30-34	15529	20035	35564		30-34	417	321	738		30-34	6372.19	4765.84	11138
	35-39	1.04161e+06	1.06661e+06	2.10822e+06		35-39	13741	17152	30893		35-39	243	142	385		35-39	6671.21	4925.02	11596.6
	40-44	839872	873440	1.71331e+06		40-44	10418	17851	28270		40-44	112	177	289		40-44	6339.95	4855.31	11195.3
	45-49	676149	717879	1.39403e+06		45-49	9963	24641	34604		45-49	14	51	65		45-49	6033.27	4480.12	10513.4
	50-54	551726	598458	1.15018e+06		50-54	11369	31391	42760		50-54	143	4	146		50-54	6442.31	4935.91	11378.2
	55-59	443425	491644	935070		55-59	13933	34817	48750		55-59	16	2	18		55-59	6584.57	5342.13	11926.7
	60-64	330823	375361	706184		60-64	13282	30452	43734		60-64	4	4	8		60-64	7198.73	6166.66	13365
	65-69	219021	258855	477876		65-69	9406	18833	28239		65-69	3	3	5		65-69	7250.72	6834.02	14084.7
	70-74	144107	181299	325406		70-74	5411	9655	15066		70-74	0	0	0		70-74	7508.64	7949.52	15458.2
	75-79	82512.8	112046	194558		75-79	2205	3749	5954		75-79	0	0	0		75-79	6929.93	8117.16	15047.1
	80+	58537.7	88362.3	146900		80+	899	1220	2119		80+	0	0	0		80+	10533.5	14545	25078.5
	Total	1.75211e+07	1.78234e+07	3.53445e+07		Total	145173	265023	410196		Total	3694	4572	8266		Total	162998	139654	302652
	2039					2039					2039					2039
	0-4	2.84208e+06	2.7976e+06	5.63968e+06		0-4	2874	2813	5687		0-4	669	652	1322		0-4	56554.2	45476.6	102031
	5-9	2.45082e+06	2.42504e+06	4.87586e+06		5-9	3429	3369	6798		5-9	0	0	0		5-9	8454.07	6676.05	15129.7
	10-14	2.11664e+06	2.09879e+06	4.21543e+06		10-14	3677	3619	7297		10-14	0	0	0		10-14	4192.78	3588.69	7781.47
	15-19	1.79869e+06	1.78803e+06	3.58671e+06		15-19	4610	7234	11844		15-19	527	1365	1892		15-19	5060.83	3666.47	8727.3
	20-24	1.57864e+06	1.5774e+06	3.15603e+06		20-24	8619	15043	23661		20-24	697	993	1690		20-24	6306.9	4094.45	10401.3
	25-29	1.41658e+06	1.42378e+06	2.84037e+06		25-29	13570	20107	33677		25-29	698	644	1342		25-29	6398.38	4684.03	11082
	30-34	1.24334e+06	1.26003e+06	2.50337e+06		30-34	15046	19406	34453		30-34	396	306	701		30-34	6464.07	4850.47	11314.9
	35-39	1.07333e+06	1.09836e+06	2.17168e+06		35-39	13323	16253	29576		35-39	230	135	365		35-39	6803.8	5054.39	11858.2
	40-44	871166	904495	1.77566e+06		40-44	9910	15958	25868		40-44	105	168	273		40-44	6519.28	5016.5	11535.8
	45-49	698797	740668	1.43947e+06		45-49	9300	22598	31897		45-49	13	49	62		45-49	6186.81	4617.13	10803.9
	50-54	567676	615136	1.18281e+06		50-54	10465	29477	39941		50-54	135	3	138		50-54	6594.24	5067.28	11661.5
	55-59	458057	507641	965698		55-59	13204	34204	47408		55-59	16	2	18		55-59	6780.42	5510.58	12291.4
	60-64	346506	393072	739578		60-64	13285	31522	44807		60-64	3	4	7		60-64	7530	6456.41	13986.4
	65-69	231754	273058	504812		65-69	9909	20777	30685		65-69	2	3	5		65-69	7661.37	7204.78	14866.2
	70-74	149476	186830	336306		70-74	5889	10758	16648		70-74	0	0	0		70-74	7804.03	8211.06	16015.1
	75-79	85565.1	115713	201278		75-79	2422	4286	6708		75-79	0	0	0		75-79	7180.19	8378.71	15558.9
	80+	60378.6	91177.6	151556		80+	1019	1469	2488		80+	0	0	0		80+	10864.8	15010.4	25875.2
	Total	1.79895e+07	1.82968e+07	3.62863e+07		Total	140552	258890	399442		Total	3492	4324	7816		Total	167356	143564	310920
	2040					2040					2040					2040
	0-4	2.90648e+06	2.861e+06	5.76747e+06		0-4	2726	2668	5394		0-4	633	618	1251		0-4	57795	46470	104265
	5-9	2.51185e+06	2.48544e+06	4.99729e+06		5-9	3231	3174	6406		5-9	0	0	0		5-9	8652.34	6830.39	15482.7
	10-14	2.17641e+06	2.15805e+06	4.33445e+06		10-14	3502	3447	6948		10-14	0	0	0		10-14	4297.16	3676.14	7973.29
	15-19	1.85552e+06	1.84449e+06	3.70001e+06		15-19	4430	6917	11347		15-19	498	1292	1790		15-19	5198.66	3770.44	8969.1
	20-24	1.60416e+06	1.60334e+06	3.2075e+06		20-24	8026	14093	22119		20-24	655	934	1589		20-24	6398.38	4154.49	10552.9
	25-29	1.44215e+06	1.44947e+06	2.89162e+06		25-29	12771	19008	31780		25-29	660	611	1271		25-29	6493.49	4757.78	11251.3
	30-34	1.27078e+06	1.2872e+06	2.55798e+06		30-34	14527	18757	33284		30-34	376	291	667		30-34	6560.39	4935.91	11496.7
	35-39	1.10288e+06	1.12799e+06	2.23088e+06		35-39	12815	15353	28168		35-39	219	128	347		35-39	6919.86	5170.85	12090.7
	40-44	903809	936935	1.84074e+06		40-44	9729	14429	24158		40-44	100	159	259		40-44	6709.49	5184.55	11894
	45-49	723119	765013	1.48813e+06		45-49	8495	20552	29047		45-49	12	46	58		45-49	6354.45	4763.83	11118.3
	50-54	584419	632554	1.21697e+06		50-54	9641	27497	37139		50-54	127	3	131		50-54	6756.65	5204.7	11961.3
	55-59	472505	523322	995827		55-59	12399	33282	45680		55-59	15	2	17		55-59	6973.86	5676.21	12650.1
	60-64	361663	410311	771975		60-64	13151	32237	45389		60-64	3	4	7		60-64	7849.98	6739.72	14590.1
	65-69	246225	289408	535633		65-69	10462	22892	33354		65-69	2	3	5		65-69	8142.55	7646.87	15789.4
	70-74	154312	191691	346003		70-74	6239	11762	18001		70-74	0	0	0		70-74	8071.22	8443.59	16514.8
	75-79	89068.8	119829	208898		75-79	2681	4880	7561		75-79	0	0	0		75-79	7466.73	8670.48	16137.6
	80+	62266.6	94028	156295		80+	1151	1754	2905		80+	0	0	0		80+	11205.7	15483.5	26689.3
	Total	1.84676e+07	1.87801e+07	3.72477e+07		Total	135976	252704	388680		Total	3302	4091	7392		Total	171847	147580	319427
	2041					2041					2041					2041
	0-4	2.97191e+06	2.9254e+06	5.89731e+06		0-4	2588	2533	5120		0-4	600	585	1185		0-4	59060.4	47483.1	106544
	5-9	2.57283e+06	2.54577e+06	5.1186e+06		5-9	3050	2996	6045		5-9	0	0	0		5-9	8850.62	6984.74	15835.4
	10-14	2.23643e+06	2.21757e+06	4.454e+06		10-14	3308	3256	6564		10-14	0	0	0		10-14	4402.34	3764.8	8167.13
	15-19	1.91306e+06	1.90165e+06	3.81471e+06		15-19	4270	6625	10895		15-19	470	1221	1691		15-19	5338.1	3875.22	9213.31
	20-24	1.63524e+06	1.6348e+06	3.27004e+06		20-24	7531	13261	20792		20-24	615	878	1493		20-24	6510.01	4227.44	10737
	25-29	1.46689e+06	1.47447e+06	2.94136e+06		25-29	12080	18028	30108		25-29	624	577	1201		25-29	6587.79	4830.72	11418.5
	30-34	1.29919e+06	1.31519e+06	2.61437e+06		30-34	13855	17937	31792		30-34	357	277	634		30-34	6661.54	5022.55	11684.1
	35-39	1.13029e+06	1.15548e+06	2.28577e+06		35-39	12349	14649	26998		35-39	208	122	329		35-39	7025.85	5275.63	12301.5
	40-44	937384	970421	1.9078e+06		40-44	9463	13266	22728		40-44	95	151	246		40-44	6903.74	5355.83	12259.6
	45-49	749042	790906	1.53995e+06		45-49	7815	18293	26108		45-49	11	43	55		45-49	6536.21	4918.98	11455.2
	50-54	602060	650817	1.25288e+06		50-54	8928	25533	34461		50-54	120	3	123		50-54	6930.34	5349.78	12280.1
	55-59	486858	538785	1.02564e+06		55-59	11552	32099	43652		55-59	14	2	16		55-59	7166.09	5839.02	13005.1
	60-64	376310	426995	803305		60-64	12883	32603	45486		60-64	3	4	7		60-64	8158.67	7013.76	15172.8
	65-69	259690	304436	564125		65-69	10786	24607	35393		65-69	2	3	5		65-69	8580.61	8041.8	16622.4
	70-74	160313	198131	358444		70-74	6642	13026	19668		70-74	0	0	0		70-74	8355.74	8694.66	17050.4
	75-79	93994.6	125623	219618		75-79	3057	5678	8735		75-79	0	0	0		75-79	7859.65	9069.04	16928.7
	80+	64218.8	96923.6	161142		80+	1288	2070	3358		80+	0	0	0		80+	11557.1	15963.9	27520.7
	Total	1.89557e+07	1.92734e+07	3.82291e+07		Total	131444	246460	377904		Total	3120	3867	6986		Total	176485	151711	328195
	2042					2042					2042					2042
	0-4	3.03871e+06	2.99117e+06	6.02988e+06		0-4	2457	2404	4861		0-4	568	554	1122		0-4	60363.7	48526.5	108890
	5-9	2.6339e+06	2.6062e+06	5.24009e+06		5-9	2882	2831	5713		5-9	0	0	0		5-9	9048.89	7139.49	16188.8
	10-14	2.29666e+06	2.27729e+06	4.57395e+06		10-14	3108	3059	6168		10-14	0	0	0		10-14	4508.33	3853.46	8361.78
	15-19	1.97115e+06	1.95936e+06	3.9305e+06		15-19	4122	6351	10473		15-19	443	1152	1595		15-19	5479.55	3980.8	9460.35
	20-24	1.67213e+06	1.67193e+06	3.34407e+06		20-24	7092	12500	19592		20-24	577	824	1401		20-24	6643.4	4313.68	10957.1
	25-29	1.49167e+06	1.49959e+06	2.99126e+06		25-29	11183	16822	28006		25-29	588	544	1132		25-29	6680.08	4901.65	11581.7
	30-34	1.32743e+06	1.3431e+06	2.67054e+06		30-34	13367	17320	30688		30-34	339	263	601		30-34	6767.12	5110.4	11877.9
	35-39	1.15537e+06	1.18063e+06	2.336e+06		35-39	11897	14047	25944		35-39	197	116	312		35-39	7117.73	5368.32	12486.1
	40-44	972015	1.00516e+06	1.97717e+06		40-44	9234	12267	21501		40-44	90	143	233		40-44	7103.63	5532.74	12636.4
	45-49	776479	818048	1.59453e+06		45-49	7170	16094	23264		45-49	11	41	52		45-49	6731.66	5080.58	11811.8
	50-54	620878	670231	1.29111e+06		50-54	8322	23622	31944		50-54	113	3	116		50-54	7119.34	5504.53	12623.9
	55-59	501216	554159	1.05538e+06		55-59	10699	30724	41423		55-59	13	2	15		55-59	7358.72	6000.22	13358.9
	60-64	390449	443044	833492		60-64	12474	32612	45086		60-64	3	4	7		60-64	8454.87	7276.51	15731.4
	65-69	273530	320077	593607		65-69	11024	26131	37155		65-69	2	3	5		65-69	9031.16	8453.26	17484.4
	70-74	167776	206413	374189		70-74	7045	14436	21481		70-74	0	0	0		70-74	8716.82	9028.74	17745.6
	75-79	98534.7	130813	229348		75-79	3448	6519	9967		75-79	0	0	0		75-79	8239.67	9445.44	17685.1
	80+	66272	99907	166179		80+	1427	2413	3841		80+	0	0	0		80+	11924.3	16455.6	28379.8
	Total	1.94542e+07	1.97771e+07	3.92313e+07		Total	126953	240153	367106		Total	2943	3649	6591		Total	181289	155973	337261
	2043					2043					2043					2043
	0-4	3.10728e+06	3.05865e+06	6.16593e+06		0-4	2330	2281	4611		0-4	538	524	1062		0-4	61712.5	49606.5	111319
	5-9	2.69526e+06	2.66692e+06	5.36218e+06		5-9	2729	2680	5409		5-9	0	0	0		5-9	9248.78	7295.05	16544.2
	10-14	2.35703e+06	2.33715e+06	4.69418e+06		10-14	2918	2872	5789		10-14	0	0	0		10-14	4614.31	3942.52	8556.83
	15-19	2.02965e+06	2.01748e+06	4.04713e+06		15-19	3956	6062	10017		15-19	418	1086	1504		15-19	5622.61	4088	9710.61
	20-24	1.71508e+06	1.71496e+06	3.43005e+06		20-24	6705	11809	18514		20-24	541	774	1315		20-24	6801.38	4415.23	11216.6
	25-29	1.51707e+06	1.52545e+06	3.04252e+06		25-29	10401	15742	26143		25-29	552	512	1064		25-29	6771.96	4972.18	11744.1
	30-34	1.35467e+06	1.37018e+06	2.72485e+06		30-34	12798	16610	29408		30-34	320	249	569		30-34	6873.92	5197.45	12071.4
	35-39	1.18071e+06	1.206e+06	2.38671e+06		35-39	11431	13479	24911		35-39	186	110	296		35-39	7212.43	5460.2	12672.6
	40-44	1.00491e+06	1.03816e+06	2.04307e+06		40-44	9068	11516	20583		40-44	85	136	220		40-44	7291.02	5699.18	12990.2
	45-49	805430	846760	1.65219e+06		45-49	6671	14086	20757		45-49	10	39	49		45-49	6940.41	5250.65	12191.1
	50-54	641308	691159	1.33247e+06		50-54	7681	21644	29326		50-54	106	3	108		50-54	7327.69	5672.18	12999.9
	55-59	515540	569402	1.08494e+06		55-59	9857	29129	38986		55-59	12	2	14		55-59	7551.36	6160.61	13712
	60-64	403981	458291	862273		60-64	11948	32323	44270		60-64	3	3	6		60-64	8735.76	7523.95	16259.7
	65-69	287617	336214	623831		65-69	11159	27398	38558		65-69	2	2	5		65-69	9490.17	8878.02	18368.6
	70-74	176694	216543	393237		70-74	7444	15970	23415		70-74	0	0	0		70-74	9159.72	9452.29	18612
	75-79	102688	135421	238108		75-79	3832	7381	11213		75-79	0	0	0		75-79	8600.76	9795.24	18396.4
	80+	68482.9	103044	171528		80+	1578	2798	4376		80+	0	0	0		80+	12316	16969	29285
	Total	1.99634e+07	2.02918e+07	4.02552e+07		Total	122504	233782	356286		Total	2774	3440	6213		Total	186272	160378	346650
	2044					2044					2044					2044
	0-4	3.178e+06	3.12827e+06	6.30626e+06		0-4	2209	2162	4370		0-4	508	496	1004		0-4	63113.3	50728	113841
	5-9	2.75717e+06	2.72817e+06	5.48534e+06		5-9	2587	2542	5129		5-9	0	0	0		5-9	9451.08	7452.62	16903.7
	10-14	2.41746e+06	2.39707e+06	4.81453e+06		10-14	2739	2695	5434		10-14	0	0	0		10-14	4720.3	4031.58	8751.48
	15-19	2.08851e+06	2.07595e+06	4.16446e+06		15-19	3771	5760	9530		15-19	394	1024	1418		15-19	5768.09	4196	9963.69
	20-24	1.76443e+06	1.76427e+06	3.5287e+06		20-24	6376	11201	17577		20-24	509	728	1237		20-24	6987.56	4534.12	11521.7
	25-29	1.54261e+06	1.55153e+06	3.09414e+06		25-29	9662	14708	24369		25-29	518	480	998		25-29	6865.45	5043.1	11908.6
	30-34	1.3808e+06	1.39631e+06	2.77711e+06		30-34	12059	15703	27762		30-34	303	235	538		30-34	6974.67	5279.66	12253.9
	35-39	1.20671e+06	1.23194e+06	2.43865e+06		35-39	11102	13102	24204		35-39	177	104	280		35-39	7315.6	5554.51	12870.1
	40-44	1.03586e+06	1.06919e+06	2.10504e+06		40-44	8830	10835	19665		40-44	80	129	209		40-44	7462.29	5852.72	13315
	45-49	835707	876958	1.71266e+06		45-49	6319	12335	18654		45-49	10	37	46		45-49	7161.66	5428.77	12590.8
	50-54	662994	713159	1.37615e+06		50-54	7116	19740	26856		50-54	99	3	102		50-54	7550.15	5847.89	13397.6
	55-59	530576	585319	1.1159e+06		55-59	9051	27344	36395		55-59	12	2	13		55-59	7754.47	6327.05	14081.5
	60-64	417400	473242	890641		60-64	11329	31773	43101		60-64	3	3	6		60-64	9015.04	7766.56	16781.2
	65-69	301297	352098	653395		65-69	11179	28370	39549		65-69	2	2	4		65-69	9939.11	9299.56	19238.3
	70-74	187022	228462	415484		70-74	7853	17623	25476		70-74	0	0	0		70-74	9687.24	9968.53	19655.4
	75-79	106445	139467	245912		75-79	4172	8222	12394		75-79	0	0	0		75-79	8935.65	10112	19047.6
	80+	70919.4	106420	177339		80+	1749	3234	4983		80+	0	0	0		80+	12744.4	17516.3	30260.6
	Total	2.04839e+07	2.08178e+07	4.13017e+07		Total	118102	227348	345450		Total	2614	3243	5857		Total	191445	164939	356383
	2045					2045					2045					2045
	0-4	3.2513e+06	3.20042e+06	6.45172e+06		0-4	2091	2046	4137		0-4	480	468	949		0-4	64568.2	51892.7	116461
	5-9	2.81981e+06	2.79015e+06	5.60996e+06		5-9	2456	2413	4870		5-9	0	0	0		5-9	9655.8	7612.21	17268
	10-14	2.47784e+06	2.45693e+06	4.93477e+06		10-14	2577	2536	5113		10-14	0	0	0		10-14	4825.89	4120.24	8946.13
	15-19	2.14767e+06	2.13474e+06	4.2824e+06		15-19	3578	5454	9032		15-19	371	964	1335		15-19	5913.98	4304.01	10218.4
	20-24	1.82034e+06	1.82011e+06	3.64045e+06		20-24	6083	10649	16732		20-24	478	685	1163		20-24	7200.34	4670.73	11871.5
	25-29	1.56766e+06	1.57714e+06	3.1448e+06		25-29	8996	13753	22749		25-29	484	449	933		25-29	6957.74	5112.42	12070.2
	30-34	1.40588e+06	1.42161e+06	2.8275e+06		30-34	11335	14809	26145		30-34	285	221	506		30-34	7072.19	5358.65	12430.8
	35-39	1.23364e+06	1.25866e+06	2.4923e+06		35-39	10740	12701	23441		35-39	167	98	265		35-39	7424.41	5650.02	13074.4
	40-44	1.06472e+06	1.09818e+06	2.1629e+06		40-44	8506	10155	18661		40-44	76	121	197		40-44	7617.04	5992.16	13609.6
	45-49	867273	908507	1.77578e+06		45-49	6264	10941	17205		45-49	9	34	43		45-49	7394.99	5614.15	13009.5
	50-54	686271	736660	1.42293e+06		50-54	6421	17826	24246		50-54	93	2	95		50-54	7790.33	6035.28	13825.6
	55-59	546350	601942	1.14829e+06		55-59	8315	25493	33808		55-59	11	2	12		55-59	7968.46	6501.95	14470.4
	60-64	430648	487896	918545		60-64	10639	30933	41573		60-64	3	3	6		60-64	9290.69	8004.32	17295
	65-69	314516	367551	682067		65-69	11082	29024	40106		65-69	2	2	4		65-69	10373.1	9711.42	20084.6
	70-74	198687	242099	440786		70-74	8296	19408	27704		70-74	0	0	0		70-74	10301	10579.5	20880.5
	75-79	109822	143012	252834		75-79	4418	8981	13399		75-79	0	0	0		75-79	9238.3	10392.5	19630.8
	80+	73627.9	110078	183707		80+	1951	3723	5674		80+	0	0	0		80+	13218.7	18107.9	31326.6
	Total	2.10161e+07	2.13557e+07	4.23717e+07		Total	113747	220848	334595		Total	2459	3051	5510		Total	196812	169660	366472
	2046					2046					2046					2046
	0-4	3.32743e+06	3.27535e+06	6.60277e+06		0-4	1977	1935	3911		0-4	454	443	897		0-4	66078.2	53101.7	119180
	5-9	2.88344e+06	2.85312e+06	5.73657e+06		5-9	2335	2294	4629		5-9	0	0	0		5-9	9864.15	7775.02	17639.2
	10-14	2.53815e+06	2.51674e+06	5.05489e+06		10-14	2430	2392	4822		10-14	0	0	0		10-14	4931.47	4208.9	9140.37
	15-19	2.20709e+06	2.19377e+06	4.40086e+06		15-19	3370	5137	8506		15-19	348	906	1255		15-19	6061.07	4412.82	10473.9
	20-24	1.87693e+06	1.87664e+06	3.75357e+06		20-24	5812	10128	15940		20-24	449	642	1091		20-24	7415.55	4808.96	12224.5
	25-29	1.59817e+06	1.6082e+06	3.20636e+06		25-29	8429	12919	21347		25-29	452	419	871		25-29	7073.4	5197.05	12270.9
	30-34	1.43016e+06	1.44623e+06	2.87639e+06		30-34	10705	14023	24727		30-34	267	208	475		30-34	7167.3	5436.02	12603.3
	35-39	1.2615e+06	1.28618e+06	2.54768e+06		35-39	10235	12136	22371		35-39	158	93	251		35-39	7539.27	5746.33	13286
	40-44	1.0915e+06	1.12507e+06	2.21657e+06		40-44	8215	9658	17873		40-44	71	115	186		40-44	7760.11	6119.1	13879.2
	45-49	899751	941082	1.84083e+06		45-49	6131	9907	16038		45-49	8	32	41		45-49	7634.37	5804.36	13438.7
	50-54	711071	761657	1.47273e+06		50-54	5839	15703	21542		50-54	87	2	89		50-54	8047.85	6234.76	14282.2
	55-59	562959	619370	1.18233e+06		55-59	7676	23651	31327		55-59	10	1	12		55-59	8195.75	6685.31	14881.1
	60-64	443811	502350	946161		60-64	9911	29849	39760		60-64	2	3	5		60-64	9564.32	8238.46	17802.4
	65-69	327293	382506	709799		65-69	10870	29364	40233		65-69	2	2	4		65-69	10792.7	10110	20902.2
	70-74	209590	254695	464286		70-74	8563	20862	29425		70-74	0	0	0		70-74	10862.4	11128.4	21990.7
	75-79	114231	147979	262211		75-79	4715	9963	14678		75-79	0	0	0		75-79	9575.21	10712.9	20288.1
	80+	77220.2	114837	192057		80+	2227	4361	6587		80+	0	0	0		80+	13812.7	18829.2	32641.9
	Total	2.15603e+07	2.19058e+07	4.34661e+07		Total	109438	214280	323719		Total	2310	2867	5178		Total	202376	174548	376924
	2047					2047					2047					2047
	0-4	3.40643e+06	3.35311e+06	6.75954e+06		0-4	1867	1827	3694		0-4	429	419	848		0-4	67643.4	54355	121998
	5-9	2.94842e+06	2.91741e+06	5.86583e+06		5-9	2220	2181	4400		5-9	0	0	0		5-9	10077.7	7941.46	18019.2
	10-14	2.59855e+06	2.57663e+06	5.17518e+06		10-14	2297	2261	4558		10-14	0	0	0		10-14	5037.46	4297.56	9335.02
	15-19	2.26671e+06	2.25301e+06	4.51972e+06		15-19	3159	4822	7981		15-19	328	853	1181		15-19	6208.97	4521.22	10730.2
	20-24	1.93406e+06	1.93372e+06	3.86778e+06		20-24	5559	9636	15195		20-24	422	604	1026		20-24	7632.76	4948	12580.8
	25-29	1.63435e+06	1.64485e+06	3.2792e+06		25-29	7922	12160	20082		25-29	422	392	814		25-29	7213.24	5298.6	12511.8
	30-34	1.45447e+06	1.47099e+06	2.92546e+06		30-34	9886	13017	22903		30-34	251	195	446		30-34	7261.6	5510.98	12772.6
	35-39	1.28919e+06	1.31363e+06	2.60282e+06		35-39	9900	11761	21661		35-39	149	88	237		35-39	7656.54	5843.05	13499.6
	40-44	1.11601e+06	1.14971e+06	2.26572e+06		40-44	7932	9253	17184		40-44	67	108	176		40-44	7886.65	6231.94	14118.6
	45-49	933249	974879	1.90813e+06		45-49	6031	9041	15072		45-49	8	31	39		45-49	7880.6	6000.62	13881.2
	50-54	737308	787868	1.52518e+06		50-54	5292	13637	18928		50-54	82	2	84		50-54	8321.89	6442.31	14764.2
	55-59	580666	637892	1.21856e+06		55-59	7131	21853	28984		55-59	10	1	11		55-59	8439.56	6880.77	15320.3
	60-64	456981	516723	973704		60-64	9173	28581	37754		60-64	2	3	5		60-64	9837.15	8470.19	18307.7
	65-69	339635	396897	736532		65-69	10536	29385	39921		65-69	2	2	4		65-69	11195.3	10492.4	21687.7
	70-74	220794	267803	488597		70-74	8762	22154	30916		70-74	0	0	0		70-74	11440.7	11700.2	23140.9
	75-79	119677	154312	273989		75-79	5013	11055	16068		75-79	0	0	0		75-79	10001.2	11135.2	21136.8
	80+	80501	119098	199600		80+	2503	5024	7527		80+	0	0	0		80+	14431.3	19572.3	34003.7
	Total	2.2117e+07	2.24685e+07	4.45855e+07		Total	105182	207647	312828		Total	2173	2697	4870		Total	208166	179642	387808
	2048					2048					2048					2048
	0-4	3.48835e+06	3.43375e+06	6.9221e+06		0-4	1762	1725	3487		0-4	405	395	801		0-4	69265.5	55653.9	124919
	5-9	3.01508e+06	2.98338e+06	5.99846e+06		5-9	2108	2070	4178		5-9	0	0	0		5-9	10297.4	8113.13	18410.5
	10-14	2.65925e+06	2.63681e+06	5.29606e+06		10-14	2177	2143	4320		10-14	0	0	0		10-14	5143.85	4387.02	9530.88
	15-19	2.32646e+06	2.31239e+06	4.63885e+06		15-19	2960	4525	7485		15-19	309	803	1112		15-19	6357.28	4630.43	10987.7
	20-24	1.99161e+06	1.9912e+06	3.98281e+06		20-24	5295	9143	14438		20-24	397	568	965		20-24	7851.59	5087.84	12939.4
	25-29	1.67647e+06	1.68731e+06	3.36378e+06		25-29	7471	11473	18944		25-29	396	367	763		25-29	7378.87	5417.49	12796.8
	30-34	1.47941e+06	1.49648e+06	2.97589e+06		30-34	9173	12129	21302		30-34	236	183	419		30-34	7356.3	5585.54	12941.8
	35-39	1.31588e+06	1.34025e+06	2.65612e+06		35-39	9488	11296	20783		35-39	141	83	224		35-39	7771.79	5937.35	13709.1
	40-44	1.14079e+06	1.17456e+06	2.31534e+06		40-44	7632	8875	16507		40-44	64	102	166		40-44	8015.2	6344.38	14359.6
	45-49	965078	1.007e+06	1.97207e+06		45-49	5988	8419	14407		45-49	7	29	36		45-49	8114.34	6186	14300.3
	50-54	764982	815596	1.58058e+06		50-54	4875	11751	16626		50-54	77	2	79		50-54	8612.45	6661.94	15274
	55-59	599878	657855	1.25773e+06		55-59	6554	19988	26542		55-59	9	1	10		55-59	8706.34	7092.34	15798.7
	60-64	470116	530974	1.00109e+06		60-64	8443	27106	35549		60-64	2	3	5		60-64	10110	8700.3	18810.3
	65-69	351461	410582	762044		65-69	10102	29136	39239		65-69	2	2	4		65-69	11578.5	10853.1	22431.6
	70-74	232193	281325	513518		70-74	8879	23230	32108		70-74	0	0	0		70-74	12029.5	12291	24320.5
	75-79	126133	161987	288119		75-79	5305	12239	17544		75-79	0	0	0		75-79	10519.8	11665.5	22185.8
	80+	83557.8	122992	206550		80+	2774	5709	8483		80+	0	0	0		80+	15003.2	20245.8	35248.9
	Total	2.26867e+07	2.30444e+07	4.57311e+07		Total	100985	200957	301942		Total	2045	2539	4584		Total	214112	184853	398964
	2049					2049					2049					2049
	0-4	3.57324e+06	3.5173e+06	7.09054e+06		0-4	1663	1627	3290		0-4	383	373	756		0-4	70946	56999.9	127946
	5-9	3.08384e+06	3.05141e+06	6.13526e+06		5-9	1999	1963	3962		5-9	0	0	0		5-9	10524.7	8290.45	18815.5
	10-14	2.72048e+06	2.69752e+06	5.418e+06		10-14	2067	2034	4101		10-14	0	0	0		10-14	5251.45	4477.3	9728.75
	15-19	2.38628e+06	2.37183e+06	4.75811e+06		15-19	2775	4247	7022		15-19	291	756	1047		15-19	6505.98	4739.24	11245.2
	20-24	2.04949e+06	2.04904e+06	4.09853e+06		20-24	5022	8649	13671		20-24	374	534	908		20-24	8071.22	5228.08	13299.3
	25-29	1.72485e+06	1.73596e+06	3.46081e+06		25-29	7083	10866	17950		25-29	372	344	716		25-29	7573.12	5556.92	13130
	30-34	1.50448e+06	1.52219e+06	3.02666e+06		30-34	8501	11286	19787		30-34	221	171	392		30-34	7451.41	5660.49	13111.9
	35-39	1.34148e+06	1.36595e+06	2.70743e+06		35-39	8917	10638	19555		35-39	133	78	211		35-39	7879.8	6025.61	13905.4
	40-44	1.16618e+06	1.19996e+06	2.36614e+06		40-44	7455	8677	16132		40-44	60	97	157		40-44	8150.61	6459.64	14610.2
	45-49	995035	1.03721e+06	2.03224e+06		45-49	5876	7869	13745		45-49	7	27	34		45-49	8330.75	6358.89	14689.6
	50-54	793912	844761	1.63867e+06		50-54	4596	10116	14712		50-54	72	2	74		50-54	8917.92	6892.46	15810
	55-59	620269	678842	1.29911e+06		55-59	6043	18185	24228		55-59	8	1	10		55-59	8989.25	7314.39	16303.6
	60-64	483907	545860	1.02977e+06		60-64	7741	25451	33192		60-64	2	2	5		60-64	10395.3	8938.87	19334.6
	65-69	363185	424000	787185		65-69	9587	28654	38242		65-69	2	2	4		65-69	11958.5	11206.9	23165.9
	70-74	243248	294614	537863		70-74	8903	24054	32957		70-74	0	0	0		70-74	12604.9	12876.6	25481.5
	75-79	133542	170933	304475		75-79	5601	13504	19105		75-79	0	0	0		75-79	11132.4	12305.5	23437.5
	80+	86469	126639	213108		80+	3024	6396	9421		80+	0	0	0		80+	15542.8	20870	36412.8
	Total	2.32699e+07	2.3634e+07	4.69039e+07		Total	96853	194216	291069		Total	1924	2389	4313		Total	220227	190201	410428
	2050					2050					2050					2050
	0-4	3.66111e+06	3.60379e+06	7.2649e+06		0-4	1569	1535	3104		0-4	361	352	713		0-4	72684.9	58392.6	131078
	5-9	3.15511e+06	3.12193e+06	6.27704e+06		5-9	1892	1859	3751		5-9	0	0	0		5-9	10760.8	8474.62	19235.4
	10-14	2.78243e+06	2.75895e+06	5.54138e+06		10-14	1965	1934	3900		10-14	0	0	0		10-14	5360.66	4569.18	9929.44
	15-19	2.44604e+06	2.43121e+06	4.87725e+06		15-19	2608	3992	6600		15-19	274	711	985		15-19	6654.69	4847.65	11502.3
	20-24	2.10768e+06	2.10717e+06	4.21486e+06		20-24	4748	8165	12913		20-24	352	502	854		20-24	8292.47	5369.13	13661.2
	25-29	1.77964e+06	1.79105e+06	3.57069e+06		25-29	6735	10314	17049		25-29	349	323	672		25-29	7795.17	5716.91	13512.1
	30-34	1.52907e+06	1.54744e+06	3.07651e+06		30-34	7899	10520	18419		30-34	206	160	366		30-34	7545.31	5733.03	13278.3
	35-39	1.36606e+06	1.39085e+06	2.75691e+06		35-39	8357	9993	18350		35-39	125	74	198		35-39	7982.56	6109.43	14092.4
	40-44	1.19247e+06	1.22614e+06	2.41861e+06		40-44	7246	8452	15698		40-44	57	92	149		40-44	8292.06	6576.51	14868.2
	45-49	1.023e+06	1.06544e+06	2.08844e+06		45-49	5680	7319	12999		45-49	7	26	32		45-49	8528.22	6518.07	15046.3
	50-54	824066	875235	1.6993e+06		50-54	4587	8828	13415		50-54	68	2	70		50-54	9237.49	7132.64	16370.1
	55-59	642151	701262	1.34341e+06		55-59	5416	16368	21784		55-59	8	1	9		55-59	9293.51	7551.36	16844.9
	60-64	498370	561405	1.05978e+06		60-64	7099	23729	30827		60-64	2	2	4		60-64	10695.5	9188.73	19883.9
	65-69	374760	437150	811911		65-69	9011	27910	36921		65-69	2	2	3		65-69	12334.5	11554.3	23888.8
	70-74	253925	307532	561457		70-74	8834	24610	33445		70-74	0	0	0		70-74	13162.3	13448.8	26611.1
	75-79	141831	181073	322904		75-79	5915	14856	20771		75-79	0	0	0		75-79	11837.2	13055.5	24892.7
	80+	89304.9	130151	219456		80+	3231	7050	10281		80+	0	0	0		80+	16063.9	21464.4	37528.3
	Total	2.3867e+07	2.42378e+07	4.81048e+07		Total	92793	187433	280226		Total	1809	2246	4055		Total	226521	195703	422223
